# Supplementary material for: Evaluation of healthcare efficiency in China: a three-stage data envelopment analysis of directional slacks-based measure
Source: Front Public Health. 2024 May 30;12:1393143. doi: 10.3389/fpubh.2024.1393143 (PMC11169848; doi:10.3389/fpubh.2024.1393143)
Supplement: Supplementary file 1 [file Data_Sheet_1.ZIP]

Archive with 4 entries (3 files):
- data/environment variables.xlsx
- data/hospitals2012-2021.xlsx
- data/medical institutions2012-2021.xlsx
- data/
