# Supplementary material for: Evaluation of healthcare efficiency in China: a three-stage data envelopment analysis of directional slacks-based measure
Source: Front Public Health. 2024 May 30;12:1393143. doi: 10.3389/fpubh.2024.1393143 (PMC11169848; doi:10.3389/fpubh.2024.1393143)
Supplement: Supplementary file 1 [file Data_Sheet_1.ZIP › data/environment variables.xlsx]

## Sheet: Sheet1
Region	year	GDP_per	population density	education_year	urban_proportion	mortality rate	aged_65	financial income	insurance	expenditure_urban	expenditure_rural
Anhui	2007	1.20316	2.114	7.42883	3.87	6.4	10.5037	0.349087	0.735805	6.0512	6.8164
Beijing	2007	5.87518	1.132	9.88995	8.45	4.92	10.1965	0.770244	0.714473	8.9195	10.0585
Chongqing	2007	1.66056	1.527	7.73709	4.83	6.3	11.6828	0.143014	0.758228	7.5087	7.241
Fujian	2007	2.5605	2.055	7.72078	5.14	5.9	10.0782	0.431544	0.735828	5.2368	4.518
Gansu	2007	1.0606	3.807	7.50733	3.225	6.65	7.82409	0.612454	0.859435	8.0689	6.8634
Guangdong	2007	3.28955	2.686	8.39846	6.314	4.66	7.36144	0.689442	0.664511	5.6937	5.0695
Guangxi	2007	1.22135	1.464	8.25242	3.624	5.99	9.18696	0.231844	0.663346	5.9049	5.1331
Guizhou	2007	0.794083	3.094	7.35718	2.824	6.6	8.29792	0.245872	0.799265	4.8153	4.7177
Hainan	2007	1.48422	2.525	8.32117	4.72	5.71	8.86175	0.060824	0.724395	5.1823	4.9691
Hebei	2007	1.95986	2.376	8.25186	4.025	6.78	8.8597	0.29664	0.708977	10.042	6.6661
Heilongjiang	2007	1.85774	3.436	8.55479	5.39	5.39	8.94212	0.884053	0.541734	9.5306	9.6952
Henan	2007	1.6039	5.902	8.39703	3.434	6.32	7.57113	0.234876	0.730412	7.7869	6.3047
Hubei	2007	1.63773	1.732	8.49212	4.43	5.96	9.88208	0.345502	0.710464	6.9916	6.3108
Hunan	2007	1.48538	3.753	8.59072	4.045	6.71	10.3302	0.521746	0.73313	7.7427	6.5224
Inner Mongolia	2007	2.64437	0.622	8.31294	5.015	5.73	8.16641	0.202057	0.649971	7.2392	8.3969
Jiangsu	2007	3.36896	2.05	8.31174	5.32	7.07	11.152	0.453162	0.839267	6.2386	5.6176
Jiangxi	2007	1.3279	4.407	8.36545	3.98	5.99	8.9473	0.553056	0.750529	5.3725	5.9456
Jilin	2007	1.93578	1.504	8.61808	5.316	5.05	8.80839	0.352663	0.664397	9.132	9.4895
Liaoning	2007	2.59756	1.945	8.68074	5.92	5.36	10.6341	0.239955	0.718278	9.6041	8.734
Ningxia	2007	1.50674	0.84	7.92468	4.007	5.04	6.24101	0.066002	0.710557	8.032	8.349
Qinghai	2007	1.44447	1.962	7.46616	4.062	6.13	6.52131	0.146352	0.749931	8.3143	8.8469
Shaanxi	2007	1.55267	5.938	8.59822	4.675	6.16	9.63558	0.184096	0.780461	8.1064	8.9688
Shandong	2007	2.75189	1.449	8.2275	8.87	6.11	9.74375	0.465709	0.778756	7.3693	7.0552
Shanghai	2007	6.0533	2.93	9.08394	4.403	6.03	14.2507	0.431498	0.622001	5.1682	6.8628
Shanxi	2007	1.77555	2.914	8.83869	3.56	5.97	7.29988	0.610168	0.667157	8.2272	6.3313
Sichuan	2007	1.29967	2.587	7.72597	7.631	6.29	10.9852	0.499275	0.758036	5.9785	6.6934
Tianjin	2007	4.711	2.912	9.00813	2.15	5.86	10.8529	0.216351	0.657022	9.9481	7.8789
Tibet	2007	1.18142	1.258	4.7927	3.915	5.1	6.64863	0.156828	0.891148	3.5801	2.7155
Xinjiang	2007	1.6817	4.836	8.66975	3.16	5.01	6.80903	0.483272	0.571547	7.0186	9.3335
Yunnan	2007	1.05727	3.322	7.20877	5.72	6.22	7.44869	0.280937	0.77551	8.1314	6.2925
Zhejiang	2007	3.63797	1.748	7.89547	4.05	5.57	10.6317	0.574023	0.765505	6.3848	7.5842
Anhui	2008	1.44281	2.043	7.59802	8.49	6.6	10.7445	0.274093	0.953176	6.4984	6.4284
Beijing	2008	6.27612	1.181	9.8203	4.999	4.75	10.2883	1.00004	0.728171	8.4412	9.838
Chongqing	2008	2.04074	1.574	7.76998	5.3	6.3	11.9593	0.167936	0.901224	7.5782	6.6715
Fujian	2008	2.97417	2.055	7.76308	3.356	5.9	9.99569	0.214616	0.855758	4.5446	4.2956
Gansu	2008	1.2414	3.802	7.57599	6.337	6.68	8.16799	0.215922	0.937396	7.1644	7.4271
Guangdong	2008	3.71947	2.37	8.48685	3.816	4.55	7.55653	0.922482	0.847859	5.2488	4.7429
Guangxi	2008	1.45785	1.461	8.15474	2.911	5.7	9.35217	0.217882	0.853454	6.6501	5.4235
Guizhou	2008	0.990423	3.172	7.45344	4.8	6.77	8.14042	0.20429	0.899926	4.5693	4.1443
Hainan	2008	1.76002	2.731	8.33449	4.19	5.72	8.94977	0.077001	0.839037	6.0748	3.7374
Hebei	2008	2.29102	2.375	8.4055	5.54	6.49	8.73914	0.272185	0.822903	10.1216	6.7483
Heilongjiang	2008	2.17369	4.486	8.55407	3.603	5.68	9.11843	0.325597	0.629413	9.7024	8.7408
Henan	2008	1.91097	5.967	8.52783	4.52	6.45	7.82395	0.290353	0.936396	8.0053	6.471
Hubei	2008	1.9837	1.823	8.53189	4.215	6.5	10.1302	0.260919	0.871855	6.0373	5.7854
Hunan	2008	1.81113	3.38	8.54602	5.171	7.28	10.5103	0.253826	0.91272	7.4358	6.5124
Inner Mongolia	2008	3.47635	0.649	8.29106	5.43	5.54	8.10873	0.271099	0.73362	7.748	8.644
Jiangsu	2008	3.99149	1.905	8.32229	4.136	7.04	11.7366	0.48778	0.933541	6.4336	5.5128
Jiangxi	2008	1.58433	4.68	8.37912	5.321	6.01	8.38402	0.219794	0.940293	4.9408	5.6006
Jilin	2008	2.35044	1.368	8.73052	6.005	5.04	9.12615	0.298685	0.787865	9.9856	10.1574
Liaoning	2008	3.16769	1.916	8.74284	4.402	5.22	11.3343	0.238974	0.80209	9.3224	7.8681
Ningxia	2008	1.94809	0.883	8.18414	4.21	4.62	6.47027	0.08629	0.836757	8.2635	9.4671
Qinghai	2008	1.83866	2.051	7.46029	4.76	6.14	6.85041	0.087038	0.766995	8.1631	9.3718
Shaanxi	2008	1.96734	5.488	8.65425	8.86	6.21	9.58852	0.265807	0.872514	8.05	8.6932
Shandong	2008	3.28483	1.413	8.27031	4.511	6.16	9.7505	0.526812	0.871272	7.3302	6.374
Shanghai	2008	6.57163	2.978	9.21245	3.74	6.17	13.0414	0.608595	0.715824	4.9672	6.4564
Shanxi	2008	2.14465	2.918	8.83523	7.723	6.01	7.8755	0.286429	0.786764	7.9022	6.3689
Sichuan	2008	1.54844	2.677	7.75967	2.19	7.15	11.4484	0.522389	0.928372	5.888	6.3609
Tianjin	2008	5.71344	2.858	9.11943	3.964	5.94	12.28	0.24296	0.716288	9.6766	8.6536
Tibet	2008	1.35223	1.557	4.77581	3.3	5.2	6.67702	0.06242	0.865887	3.622	2.2547
Xinjiang	2008	1.96303	4.987	8.67926	5.76	4.88	7.18796	0.350686	0.75195	7.6043	8.9633
Yunnan	2008	1.25294	3.386	7.23908	4.21	6.31	7.87603	0.324384	0.845313	7.9742	6.3674
Zhejiang	2008	4.11794	1.757	8.00416	8.5	5.62	10.6514	0.624141	0.845241	6.0964	6.652
Anhui	2009	1.6413	2.114	7.7452	5.159	6.6	10.1486	0.336563	0.992931	6.6561	6.0729
Beijing	2009	6.53389	1.224	9.96324	5.51	4.56	10.0954	1.15244	0.730634	9.4962	9.7388
Chongqing	2009	2.28402	1.637	7.87292	6.34	6.2	11.5765	0.229662	1.0312	7.8789	6.8338
Fujian	2009	3.33784	2.193	8.24692	3.92	6	10.0321	0.328074	0.951255	4.3247	4.2439
Gansu	2009	1.32586	3.814	7.69036	2.989	6.71	8.3401	0.315328	0.964352	7.8812	6.8606
Guangdong	2009	3.89759	2.402	8.58835	4.913	4.52	7.47932	1.14994	0.930885	5.3863	5.3156
Guangxi	2009	1.59785	1.391	8.23833	4.374	5.64	9.30965	0.297356	0.946742	5.4985	5.1698
Guizhou	2009	1.10621	3.217	7.43379	5.55	6.69	8.27117	0.227558	0.983712	5.6459	4.4503
Hainan	2009	1.91459	2.568	8.39368	3.77	5.7	8.76939	0.114191	0.871829	5.7012	4.2947
Hebei	2009	2.45031	2.344	8.47048	4.6	6.43	8.85561	0.362406	0.883429	8.9018	7.017
Heilongjiang	2009	2.24438	4.321	8.56151	4.32	5.42	8.66285	0.43044	0.761722	10.0301	9.1307
Henan	2009	2.05338	4.886	8.53934	5.34	6.46	8.8837	0.388318	0.996939	8.9491	7.0626
Hubei	2009	2.26593	1.845	8.51373	5.56	6	10.1746	0.388514	0.966171	7.1255	5.7592
Hunan	2009	2.03867	3.276	8.53237	4.318	6.94	11.1774	0.342857	1.0069	7.9528	6.4171
Inner Mongolia	2009	3.96267	0.951	8.37892	5.332	5.61	8.45621	0.367873	0.816436	8.0316	8.8615
Jiangsu	2009	4.41195	2.152	8.40035	6.035	6.99	12.03	0.644933	0.950994	6.6343	5.46
Jiangxi	2009	1.72725	4.757	8.60788	4.498	5.98	8.07686	0.311495	0.985763	5.5517	6.2154
Jilin	2009	2.65648	1.396	8.74044	4.086	4.74	8.88743	0.43366	0.910401	9.3994	11.0567
Liaoning	2009	3.50437	1.922	8.87847	4.35	5.09	11.4991	0.389856	0.889636	8.1301	7.4297
Ningxia	2009	2.1653	0.902	8.24697	4.832	4.7	6.79506	0.0931057	0.880928	8.5462	10.3
Qinghai	2009	1.94124	2.189	7.62621	8.86	6.19	6.9923	0.103977	0.788689	7.446	9.3233
Shaanxi	2009	2.19206	5.53	8.65485	4.599	6.24	9.89434	0.370175	0.927317	8.8282	8.4323
Shandong	2009	3.57937	1.415	8.28788	3.87	6.08	9.74281	0.674242	0.948176	7.2664	6.8797
Shanghai	2009	6.80835	3.03	9.29566	7.801	5.94	14.0835	0.652315	0.792104	3.8937	7.644
Shanxi	2009	2.14716	2.931	8.87876	2.23	5.98	8.08809	0.473396	0.876816	8.7411	6.7899
Sichuan	2009	1.72893	2.737	7.89994	3.985	6.43	12.1952	0.699411	0.987263	5.8366	6.6887
Tianjin	2009	6.12529	2.716	9.24163	3.4	5.7	11.0379	0.312214	0.792264	9.0961	7.87
Tibet	2009	1.49108	1.574	4.75772	5.79	5.07	7.00313	0.0734718	0.889865	3.8094	2.4477
Xinjiang	2009	1.98103	4.922	8.76457	4.301	5.43	6.65999	0.470029	0.809903	7.4225	9.0865
Yunnan	2009	1.34976	3.561	7.19901	8.596	6.45	8.59614	0.426225	0.887222	6.686	6.0847
Zhejiang	2009	4.35753	1.742	8.14245	5.302	5.59	11.0727	0.79335	0.914246	6.1558	7.062
Anhui	2010	2.07476	2.469	8.1833	5.71	5.95	10.307	0.461233	1.05409	7	6.2
Beijing	2010	7.19347	1.383	10.2734	3.489	4.41	9.415	1.21389	0.757136	7.8	9.8
Chongqing	2010	2.74717	1.86	8.34542	6.618	6.4	11.9945	0.332189	1.05075	8.1	7.7
Fujian	2010	3.99056	2.29	8.58835	4	5.16	8.85723	0.515505	0.976225	4.4	4.4
Gansu	2010	1.60967	3.793	8.34969	3.381	6.02	8.61342	0.398364	0.976289	8.4	6.5
Guangdong	2010	4.40696	2.428	8.82891	4.98	4.21	7.00505	1.27994	0.855713	5.5	4.6
Guangxi	2010	2.07589	1.498	8.56197	4.45	5.48	9.4203	0.460227	1.02957	5.2	6.3
Guizhou	2010	1.32284	3.266	7.78726	5.566	6.55	8.66028	0.311516	1.04375	5.9	5.5
Hainan	2010	2.37572	2.739	8.80483	3.85	5.73	7.8334	0.153812	0.918182	6	4.2
Hebei	2010	2.8349	2.354	8.89031	4.97	6.41	8.51302	0.468807	0.905769	10	8.6
Heilongjiang	2010	2.70509	5.239	8.92523	4.33	5.03	8.33408	0.51584	0.772711	10.2	10.2
Henan	2010	2.45533	5.178	8.79874	5.55	6.57	8.84202	0.523545	1.03089	9.2	7.2
Hubei	2010	2.78764	1.929	8.90203	6.058	6.02	10.1437	0.50891	0.99389	6.7	6.3
Hunan	2010	2.44109	2.992	8.94361	4.406	6.7	10.8305	0.491066	1.036	7.2	6.4
Inner Mongolia	2010	4.72168	0.981	8.76203	5.335	5.54	7.6788	0.516482	0.849757	8	10.5
Jiangsu	2010	5.26439	2.027	8.81438	6.21	6.88	11.4275	0.808379	0.968306	6.1	5.6
Jiangxi	2010	2.11817	4.786	8.59423	4.61	6.06	7.85204	0.386469	1.00202	5.6	6.6
Jilin	2010	3.15529	1.449	9.08203	4.19	5.88	8.79617	0.51994	0.941573	10.3	13.1
Liaoning	2010	4.2188	1.814	9.03828	4.97	6.26	11.1405	0.504831	0.91648	8.3	9.6
Ningxia	2010	2.66927	1.093	8.4337	8.93	5.1	6.13659	0.156484	0.884676	9	10.6
Qinghai	2010	2.39863	2.32	7.67868	4.805	6.31	6.4671	0.132921	0.853996	8	9.1
Shaanxi	2010	2.71044	5.506	9.10682	4.018	6.01	9.20892	0.483001	0.944685	8.1	9.8
Shandong	2010	4.08531	1.389	8.66627	7.955	6.26	10.2435	0.873146	0.972017	7.4	6.8
Shanghai	2010	7.45375	3.63	9.33885	2.267	5.07	10.7052	0.759893	0.787668	4.8	7.5
Shanxi	2010	2.57439	2.89	9.16203	4.301	5.38	7.92619	0.402495	0.864186	8.4	7.3
Sichuan	2010	2.13617	2.743	8.31141	3.47	6.62	12.117	0.83788	1.03768	6	6.2
Tianjin	2010	7.1012	2.752	9.27155	6.162	5.58	10.3719	0.387621	0.7398	8.6	7
Tibet	2010	1.69153	0.575	6.21956	4.48	5.55	5.90635	0.069586	0.908667	3.9	3
Xinjiang	2010	2.48854	4.977	8.94605	8.62	4.14	6.63408	0.599794	0.827918	7.3	10.7
Yunnan	2010	1.56979	3.795	7.85416	5.498	6.56	8.14631	0.576218	0.919644	6.9	6.8
Zhejiang	2010	5.08946	1.773	8.29458	5.811	5.54	9.80401	1.02876	0.906205	5.9	7.9
Anhui	2011	2.56206	2.265	8.27661	3.612	5.91	10.4768	0.667788	1.09342	6.4	6.6
Beijing	2011	8.02961	1.428	10.2517	6.657	4.27	8.81944	1.60656	0.802767	6.7	9.1
Chongqing	2011	3.4006	1.83	8.49711	4.19	6.71	12.4183	0.52663	1.20564	7.7	7.5
Fujian	2011	4.64064	2.306	8.54254	3.503	5.2	7.67077	0.615798	0.96908	4.2	4.6
Gansu	2011	1.96723	3.824	8.41608	5.034	6.03	8.90542	0.47661	0.983268	8.4	6.9
Guangdong	2011	4.94703	2.637	8.9166	4.559	4.35	6.55599	1.6903	0.894096	5	5.6
Guangxi	2011	2.51791	1.569	8.68977	5.649	6.04	9.53989	0.654585	1.06004	5.4	6.6
Guizhou	2011	1.61525	3.502	7.94942	4.047	6.93	9.10379	0.431785	1.04924	5.4	6.2
Hainan	2011	2.83445	2.639	8.77935	5.178	5.75	6.88367	0.208941	0.941011	5.3	4
Hebei	2011	3.3899	2.362	8.66744	4.497	6.52	8.16831	0.632844	0.910122	9	9
Heilongjiang	2011	3.32681	5.146	8.86724	5.704	5.92	7.99218	0.608588	0.792385	8.9	10.1
Henan	2011	2.84653	5.124	8.80013	6.201	6.62	8.79837	0.812964	1.0492	8.7	7.8
Hubei	2011	3.40838	1.969	8.87677	4.575	6.01	10.1118	0.808289	1.01076	6.2	7.2
Hunan	2011	2.98884	2.908	8.81002	5.34	6.8	10.4807	0.716122	1.00228	6.6	6.8
Inner Mongolia	2011	5.81372	0.764	8.94185	6.405	5.43	6.89053	0.66275	0.869312	8	10.5
Jiangsu	2011	6.12119	2.013	8.80022	4.79	6.98	10.8172	1.19379	0.968029	5.6	5.5
Jiangxi	2011	2.61574	4.527	8.7284	4.472	5.98	7.6223	0.608171	1.77897	4.9	6.2
Jilin	2011	3.87847	2.371	8.92629	4.576	5.51	8.70158	0.593812	0.973615	10	11.1
Liaoning	2011	5.07575	1.712	9.00189	5.086	6.05	10.7726	0.616697	0.935419	8.1	9.2
Ningxia	2011	3.24415	1.147	8.29194	8.93	4.68	5.47318	0.186481	0.863117	7.9	10.4
Qinghai	2011	2.94092	2.487	7.77641	4.979	6.12	5.93325	0.161192	0.880106	7.5	8.2
Shaanxi	2011	3.32332	5.821	8.8963	4.185	6.06	8.49074	0.624878	0.988499	7.9	9.9
Shandong	2011	4.69341	1.389	8.55748	8.043	6.4	10.7535	1.2203	0.64029	6.8	8
Shanghai	2011	8.14758	3.702	9.36321	4.373	5.1	7.87296	1.10521	0.7382	4.3	5.7
Shanxi	2011	3.15484	2.977	9.07854	3.657	5.61	7.76598	0.608648	0.895564	7.9	9
Sichuan	2011	2.60748	2.782	8.29401	6.229	6.81	12.0345	1.2052	1.05544	5.5	7.1
Tianjin	2011	8.43198	2.636	9.36694	4.63	6.08	9.76937	0.491375	0.725578	7.7	7.3
Tibet	2011	1.96061	0.515	6.28505	8.629	5.13	4.82439	0.099278	0.905178	4	2.7
Xinjiang	2011	2.97081	4.563	9.19894	5.664	4.42	6.60802	0.79053	0.843101	6.9	9.1
Yunnan	2011	1.92492	3.811	7.95525	5.932	6.36	7.68628	0.823399	0.935563	5.8	7.1
Zhejiang	2011	5.80231	1.741	8.41454	3.725	5.4	8.56794	1.41049	0.920521	5.8	7.9
Anhui	2012	2.87923	2.401	8.4827	6.715	6.14	10.3176	0.793783	1.12141	6.9	8.9
Beijing	2012	8.60414	1.464	10.5532	4.348	4.31	8.60072	1.90529	0.817806	6.9	9.3
Chongqing	2012	3.83516	1.832	8.33596	3.63	6.86	12.9044	0.599618	1.08204	7	8.3
Fujian	2012	5.12934	2.388	8.34718	5.102	5.73	8.59208	0.742087	0.96504	4.6	4.9
Gansu	2012	2.21577	4.369	8.44749	4.66	6.05	9.23885	0.51628	0.99549	7.8	9.3
Guangdong	2012	5.16873	2.927	8.91736	5.688	4.65	6.9823	2.00489	0.780817	4.7	5.9
Guangxi	2012	2.77697	1.528	8.47173	4.199	6.31	9.3278	0.819419	1.06216	6.1	7.2
Guizhou	2012	1.91029	3.324	7.93246	5.323	6.96	9.15689	0.561542	1.04829	5.1	7.1
Hainan	2012	3.13796	2.079	8.99894	4.622	5.81	7.27322	0.250173	0.944505	6.2	7
Hebei	2012	3.65946	2.411	8.6839	5.842	6.41	9.09285	0.739408	0.920132	8.2	9.2
Heilongjiang	2012	3.67658	5.054	8.92286	6.301	6.03	8.83714	0.693792	0.812916	9	10.8
Henan	2012	3.10526	4.964	8.72869	4.739	6.71	8.82102	0.970209	1.06873	7.5	9.3
Hubei	2012	3.84889	2.004	8.98201	5.454	6.12	10.7613	0.887669	1.00979	7	8.7
Hunan	2012	3.36179	3.03	8.69935	6.565	7.01	11.1059	0.783155	1.06422	5.9	7.7
Inner Mongolia	2012	6.44504	1.032	8.95238	5.02	5.52	7.87485	0.821888	0.893506	7.8	9.7
Jiangsu	2012	6.65742	2.002	8.85256	4.653	6.99	11.4961	1.68116	0.947943	5.7	8
Jiangxi	2012	2.8936	4.663	8.81879	4.735	6.14	8.08941	0.66488	1.05761	5.5	7.4
Jilin	2012	4.42522	2.878	9.06994	5.203	5.37	7.7389	0.716872	1.00007	8.5	12.7
Liaoning	2012	5.67918	1.624	9.23755	8.93	6.54	9.93692	0.696707	0.962423	8.2	8.9
Ningxia	2012	3.55279	1.251	8.24603	5.132	4.33	6.62963	0.216833	0.852807	7.6	9.4
Qinghai	2012	3.31618	2.674	7.5645	4.335	6.06	7.00544	0.173501	0.918739	7.8	6.8
Shaanxi	2012	3.81666	5.483	9.02211	8.155	6.24	9.2767	0.777366	0.994904	8	11.9
Shandong	2012	5.15176	1.349	8.63257	2.281	6.95	10.5136	1.40175	0.985455	6.4	8.6
Shanghai	2012	8.41256	3.754	9.67399	4.422	5.36	9.01218	1.45215	0.730388	4.5	8.2
Shanxi	2012	3.41399	3.028	9.25968	6.291	5.83	7.96601	0.787369	0.916009	7.5	7.6
Sichuan	2012	2.95273	2.866	8.54169	4.787	6.92	11.814	1.39628	1.0647	5.4	8.8
Tianjin	2012	9.35695	2.782	9.43729	8.639	6.12	10.4571	0.586929	0.711901	7.7	8.5
Tibet	2012	2.22549	1.655	5.69003	5.829	5.21	5.41488	0.130456	0.916825	4.1	2.4
Xinjiang	2012	3.33125	4.312	9.05053	6.08	4.48	6.79549	0.84914	0.856769	7.7	8.6
Yunnan	2012	2.22619	4.029	8.06367	3.878	6.41	7.75583	0.880144	0.9393	6.7	7.7
Zhejiang	2012	6.09768	1.786	8.75821	6.809	5.52	8.74836	1.6396	0.999683	6.1	9.2
Anhui	2013	3.21131	2.359	8.46074	4.511	6.06	10.5315	0.91854	1.13737	7.6	9.2
Beijing	2013	9.31803	1.498	10.445	5.228	4.52	8.58256	2.05609	0.832659	6.9	9.5
Chongqing	2013	4.24552	1.847	8.36101	4.802	6.77	13.2466	0.663604	1.07439	6.6	9.6
Fujian	2013	5.62895	2.57	8.37693	5.804	6.01	8.16425	0.941317	0.971912	4.2	5.1
Gansu	2013	2.49535	3.916	8.52328	4.36	6.08	8.89212	0.618435	1.00642	8.2	9.6
Guangdong	2013	5.54346	3.066	8.82737	5.451	4.69	7.24441	2.39831	0.814552	4.7	6
Guangxi	2013	3.0543	1.543	8.61081	4.763	6.35	9.29468	1.01285	1.08009	6.2	7.8
Guizhou	2013	2.22656	3.406	8.29304	5.982	7.15	9.27867	0.645899	1.06993	5.2	7.2
Hainan	2013	3.45387	1.946	9.04454	6.439	5.9	8.14725	0.277417	0.975435	6.9	6.4
Hebei	2013	3.90271	2.483	8.85121	4.904	6.87	9.16602	0.989181	0.93584	8.4	10.1
Heilongjiang	2013	3.94296	4.922	9.16562	5.574	6.08	8.94127	0.786214	0.845908	9.1	12.7
Henan	2013	3.36272	4.982	8.80503	6.645	6.76	8.92673	1.16204	1.08811	7.9	9.3
Hubei	2013	4.27593	2.505	9.09654	5.115	6.15	9.90598	1.01767	1.01523	7.1	10.3
Hunan	2013	3.73056	3.317	8.90184	4.785	6.96	10.5706	1.05703	1.06753	6.3	8.5
Inner Mongolia	2013	6.89063	1.059	8.75249	4.971	5.62	8.548	0.87656	0.915886	7.6	9.2
Jiangsu	2013	7.29411	2.016	9.0217	5.346	7.01	12.2547	1.89199	0.913464	5.6	7.9
Jiangxi	2013	3.21943	4.542	9.15162	8.96	6.28	9.00297	0.706493	1.08021	5.2	7.4
Jilin	2013	4.88996	3.135	9.16568	5.288	5.04	9.65781	0.822348	1.02073	9.9	13.6
Liaoning	2013	6.23441	1.663	9.42617	4.496	6.12	10.215	0.810507	0.987652	7.9	9.1
Ningxia	2013	3.87023	1.253	8.52805	8.229	4.5	7.07538	0.246019	0.84985	7.6	9.2
Qinghai	2013	3.71639	2.924	7.87076	2.287	6.13	7.15035	0.220912	0.95394	7.3	9.7
Shaanxi	2013	4.26011	5.541	9.1419	4.494	6.15	9.82841	0.932976	0.997713	7.9	12.1
Shandong	2013	5.66697	1.361	8.74635	3.847	6.4	10.9821	1.66163	1.02881	6.4	9.4
Shanghai	2013	8.91264	3.809	8.90166	6.394	5.24	10.6412	1.4692	0.716789	3.9	8.6
Shanxi	2013	3.58281	3.526	9.2063	4.931	5.57	7.97143	0.850408	0.928062	7.4	8.8
Sichuan	2013	3.25466	2.9	8.47468	8.65	6.9	12.7586	1.67402	1.07656	5.1	9.3
Tianjin	2013	10.2426	2.843	9.51775	5.974	6	11.4568	0.541701	0.709929	7.8	9.1
Tibet	2013	2.57309	1.82	4.5895	6.199	5.39	5.16505	0.100562	0.939748	4.2	2.8
Xinjiang	2013	3.69533	4.361	8.95217	4.05	4.92	6.36772	0.968359	0.866389	7.4	8.4
Yunnan	2013	2.54952	2.415	7.96609	6.862	6.43	8.01189	1.04278	0.9415	6.8	8
Zhejiang	2013	6.52776	1.818	8.86461	4.654	5.45	9.1987	1.94936	1.09774	5.7	7
Anhui	2014	3.47653	2.416	8.62825	3.789	5.89	10.4201	0.951317	1.15855	5.3	9.6
Beijing	2014	9.82535	1.525	10.5243	5.33	4.92	8.54874	2.25439	0.850576	6.5	8.6
Chongqing	2014	4.68702	1.872	8.53504	4.936	7.05	14.1248	0.743553	1.07033	7	9.2
Fujian	2014	6.09778	2.627	8.43476	5.922	6.2	7.587	1.01249	0.969364	4.7	5.9
Gansu	2014	2.70123	3.682	8.43412	4.505	6.11	8.93316	0.902563	1.01026	8	10.6
Guangdong	2014	5.90215	2.999	8.82145	5.573	4.7	8.27317	2.97342	0.853338	4.7	6
Guangxi	2014	3.28572	1.684	8.74419	4.898	6.21	9.53558	1.09517	1.09585	5	7.9
Guizhou	2014	2.5201	2.393	8.27784	6.097	7.18	9.2228	0.773418	1.07	4.6	6.4
Hainan	2014	3.74009	2.069	8.94149	6.57	5.95	7.65826	0.299806	0.949359	4.7	6.6
Hebei	2014	4.01764	2.54	8.79462	5.055	6.23	9.32454	1.04002	0.946743	8.2	11.3
Heilongjiang	2014	4.16834	4.946	9.03649	5.681	6.46	9.39239	0.922974	0.86408	9.4	12.3
Henan	2014	3.62242	5.149	8.98111	6.705	7.02	8.75913	1.20764	1.09922	7.1	10.7
Hubei	2014	4.70757	2.448	8.85552	5.284	6.96	10.2548	1.20717	1.01776	6.6	9.9
Hunan	2014	4.08975	3.402	8.93578	4.929	6.89	10.8723	1.11877	1.07348	6.8	9.7
Inner Mongolia	2014	7.2561	1.291	8.68553	5.157	5.75	9.33191	0.962399	0.933973	7.2	11.4
Jiangsu	2014	7.85996	2.038	8.89286	5.477	7.02	12.0639	2.01944	0.950863	5.5	8.2
Jiangxi	2014	3.50773	4.671	8.78109	8.93	6.26	9.24078	0.826007	1.09415	4.9	7.1
Jilin	2014	5.2245	3.171	9.11611	5.43	6.22	10.1695	0.919365	1.02245	10.6	13.1
Liaoning	2014	6.56874	1.615	9.28671	8.255	6.23	12.1619	0.731089	1.00037	7.4	11
Ningxia	2014	4.05914	1.295	8.34661	2.393	4.53	6.77656	0.276869	0.853392	7.6	10.8
Qinghai	2014	3.99882	2.604	7.88823	4.679	6.18	7.10428	0.249683	0.971198	6	11.2
Shaanxi	2014	4.6224	5.474	8.97608	3.999	6.26	10.6115	1.01237	0.9971	7.9	13.6
Shandong	2014	6.05899	1.426	8.78431	6.496	6.84	11.4708	1.90504	0.993658	6.5	10
Shanghai	2014	9.55318	3.826	9.42476	5.097	5.21	9.6808	1.53336	0.720592	4.8	14
Shanxi	2014	3.6172	3.974	9.13161	8.671	5.93	8.52293	0.90619	0.933163	7.8	9.6
Sichuan	2014	3.50616	3.068	8.33358	6.322	7.02	13.9895	1.83769	1.08162	6.2	8.8
Tianjin	2014	11.0055	3.328	9.51237	4.228	6.05	11.6801	0.672087	0.716585	7.8	7.2
Tibet	2014	2.83333	1.857	4.55632	6.951	5.21	5.49618	0.155485	0.96	5.1	2
Xinjiang	2014	3.98858	4.28	9.09838	4.799	4.97	6.8691	1.11583	0.861548	7.8	9.7
Yunnan	2014	2.75405	2.853	7.88909	4.024	6.45	8.72192	1.14577	0.954331	7.2	7.4
Zhejiang	2014	6.82055	1.828	8.5962	5.491	5.51	9.62249	2.23491	1.05647	5.4	8
Anhui	2015	3.66089	2.458	8.66979	5.167	5.94	11.1833	1.25873	1.15255	6.1	9.8
Beijing	2015	10.5186	1.541	10.6671	6.047	4.95	10.6545	2.48881	0.859689	6.1	7.5
Chongqing	2015	5.11963	1.904	8.54964	4.702	7.19	13.2921	1.00449	1.06417	6.5	8.5
Fujian	2015	6.52104	2.704	8.49612	5.718	6.1	9.00568	1.29097	0.967149	4.8	6.7
Gansu	2015	2.69137	4.049	8.54199	5.079	6.15	9.36416	0.977967	1.00872	6.6	8.9
Guangdong	2015	6.23502	3.06	9.05513	6.209	4.32	7.3715	3.88524	0.867957	4.2	6.8
Guangxi	2015	3.49265	1.823	8.65911	6.749	6.15	9.76318	1.33439	1.09021	5.6	8.3
Guizhou	2015	2.83241	2.396	7.88906	5.23	7.2	9.47867	0.982184	1.14563	6.1	6.2
Hainan	2015	3.91826	2.045	9.01262	5.764	6	8.44233	0.400788	0.941799	5.5	6.5
Hebei	2015	4.05801	2.646	8.92013	6.805	5.79	10.1742	1.30424	0.921443	8.1	9.6
Heilongjiang	2015	4.27421	5.504	9.03049	5.482	6.6	10.8383	1.2251	0.875602	8.9	12.7
Henan	2015	3.81426	5.155	8.80194	5.084	7.05	9.85094	1.47579	1.09679	7.4	10.1
Hubei	2015	5.05131	2.43	9.00815	5.301	5.83	11.2338	1.48282	1.0053	7.1	10.5
Hunan	2015	4.36919	3.261	9.17088	5.697	6.86	11.2233	1.36569	1.07045	6.6	8.5
Inner Mongolia	2015	7.308	1.629	8.95744	8.853	5.32	9.55559	1.13489	0.939754	7	11.2
Jiangsu	2015	8.43252	2.034	9.00003	5.587	7.03	12.6907	2.53131	0.96344	6.9	7.2
Jiangxi	2015	3.72882	4.822	8.73676	4.651	6.24	9.06169	1.08324	1.11081	5	7
Jilin	2015	5.38199	3.193	9.13466	8.288	5.53	10.9143	1.13675	1.03636	10.7	12.4
Liaoning	2015	6.60881	1.59	9.2508	2.623	6.59	12.8654	0.876404	1.00161	7.9	13.2
Ningxia	2015	4.25697	1.336	8.58664	4.878	4.58	7.36178	0.354824	0.854927	9.4	11.2
Qinghai	2015	4.18899	2.692	7.39737	4.121	6.17	7.0974	0.355237	0.954558	6.9	11.5
Shaanxi	2015	4.68587	4.031	9.283	6.632	6.28	10.3494	1.29732	0.99558	8.5	12.2
Shandong	2015	6.3858	1.452	8.761	5.262	6.67	11.659	2.27594	0.936043	6.5	9.8
Shanghai	2015	10.2211	3.809	9.61491	8.676	5.07	12.8186	1.91423	0.738405	6.6	9
Shanxi	2015	3.62787	3.92	7.45132	6.147	5.56	9.18785	1.16285	0.932367	8.5	11
Sichuan	2015	3.6668	1.902	8.40608	6.439	6.94	12.9394	2.27826	0.865056	7.2	8.7
Tianjin	2015	11.4928	3.492	9.53349	4.424	5.61	10.2941	0.763386	0.732453	7.1	7.1
Tibet	2015	3.11028	1.75	5.89291	7.015	5.1	5.70763	0.176184	0.957576	3.5	1.9
Xinjiang	2015	3.90977	2.557	8.99962	4.924	4.51	7.12862	1.33845	0.850734	7.4	9.7
Yunnan	2015	2.92069	2.943	8.1314	4.296	6.48	8.40604	1.54509	0.94896	6.9	8.5
Zhejiang	2015	7.16566	1.914	8.55632	5.387	5.5	11.2652	2.5115	0.868003	5.6	7.4
Anhui	2016	4.04569	2.487	8.43419	6.109	5.96	11.4665	1.43601	1.11769	6.2	9
Beijing	2016	11.6944	1.145	10.7834	4.878	5.2	11.7417	2.66886	0.778588	6.5	8.4
Chongqing	2016	5.70437	1.953	8.6543	5.857	7.24	13.9671	1.05305	1.04823	7.1	8.3
Fujian	2016	7.17395	2.758	8.3254	5.27	6.2	9.9495	1.38398	0.964228	5	6.9
Gansu	2016	2.85729	4.076	8.48271	6.34	6.18	9.95446	1.06764	1.00833	8	9.8
Guangdong	2016	6.78997	3.193	9.07859	6.893	4.41	7.69323	4.77937	0.852368	4.3	6.5
Guangxi	2016	3.77139	1.891	8.72382	5.399	5.95	9.69344	1.44546	1.07258	5.3	9.4
Guizhou	2016	3.13378	2.182	7.828	5.875	6.93	9.62393	1.19608	1.06413	5.2	6.8
Hainan	2016	4.23532	2.05	8.92072	6.887	6	8.2489	0.449751	0.900731	7.1	7.7
Hebei	2016	4.34854	2.659	8.81662	5.698	6.36	10.9084	1.35908	0.904678	8.5	10.2
Heilongjiang	2016	4.44299	5.244	8.99845	5.167	6.61	11.9376	1.29771	0.867456	11.2	13.3
Henan	2016	4.13907	5.056	8.77138	5.474	7.11	10.0761	1.62342	1.08407	8	9.7
Hubei	2016	5.55062	2.475	8.95976	5.913	6.97	11.5746	1.70335	0.986014	8.1	10
Hunan	2016	4.76247	3.523	9.19392	8.9	7.01	11.8897	1.52109	1.05872	6	8.7
Inner Mongolia	2016	7.44175	1.822	9.20195	5.727	5.69	9.43887	1.22774	0.938058	7.2	10.5
Jiangsu	2016	9.23378	2.057	8.99473	4.827	7.03	13.5049	3.01995	0.880444	6.4	8.4
Jiangxi	2016	4.11455	4.613	8.60861	8.327	6.16	9.59664	1.31293	1.11944	5	6.7
Jilin	2016	5.75645	2.231	9.2299	2.887	5.6	10.852	1.22223	1.03701	10.7	12
Liaoning	2016	5.14141	1.485	9.33668	5.042	6.78	13.2241	0.922702	0.975965	8.2	12
Ningxia	2016	4.55912	1.343	8.82234	4.293	4.72	7.78327	0.373183	0.856115	10.6	11
Qinghai	2016	4.42009	2.71	7.64507	6.772	6.18	7.21877	0.360028	0.949296	7.6	13.9
Shaanxi	2016	5.00764	4.24	9.04348	5.429	6.23	10.7422	1.35888	0.98761	9.7	12.1
Shandong	2016	6.82087	1.502	8.74204	8.693	7.05	11.6517	2.57588	0.921388	7.1	10.5
Shanghai	2016	11.4222	3.816	9.80903	6.333	5	12.9631	2.2241	0.732469	6.4	9.1
Shanxi	2016	3.71383	3.908	9.45694	6.578	5.52	8.69621	1.25346	0.921229	8.8	10.7
Sichuan	2016	3.99158	2.901	8.24303	4.607	6.99	13.6962	2.56668	1.04824	7.1	9.1
Tianjin	2016	12.3946	3.639	9.64333	7.074	5.54	11.3598	0.876568	0.739432	7.2	7.9
Tibet	2016	3.3865	2.624	5.44494	4.556	5.11	4.98387	0.203308	1.02588	3.1	2.4
Xinjiang	2016	3.97434	2.456	8.99131	5.67	4.26	7.23035	1.44643	0.802284	7.8	9.5
Yunnan	2016	3.16195	2.995	8.03024	5.574	6.55	8.37548	1.73225	0.947188	7.6	8.5
Zhejiang	2016	7.78184	2.059	8.6231	6.19	5.52	11.6355	2.82449	0.852785	5.4	7.7
Anhui	2017	4.46062	2.535	8.4423	5.056	5.9	12.9951	1.64753	1.11639	6.5	9.1
Beijing	2017	12.7689	1.144	11.0317	5.988	5.3	12.4993	3.34635	0.807201	6.9	7.8
Chongqing	2017	6.17835	2.017	8.70807	5.462	7.27	14.2795	1.27529	1.03308	8.1	8.6
Fujian	2017	7.91687	2.854	8.64644	6.46	6.2	9.52484	1.6569	0.926991	4.7	6.7
Gansu	2017	2.95793	4.066	8.64631	7.018	6.52	10.3269	1.19256	0.996035	8.1	11
Guangdong	2017	7.38862	3.253	9.23473	5.57	4.52	7.74679	5.64839	0.853719	4.6	6.5
Guangxi	2017	3.77486	1.95	8.70126	5.971	6.22	9.74619	1.55693	1.05441	6.2	9.4
Guizhou	2017	3.56056	2.302	8.14259	6.949	6.88	9.94867	1.30709	1.06994	5.5	7
Hainan	2017	4.59109	2.07	9.2344	5.874	6.01	8.19372	0.529634	0.913673	7.4	6.6
Hebei	2017	4.59122	2.675	8.95927	5.355	6.6	11.7998	1.56605	0.929005	8.1	9.5
Heilongjiang	2017	4.67864	5.515	9.06462	5.639	6.63	12.1372	1.37913	0.851133	11.1	13.5
Henan	2017	4.53279	4.871	8.85778	6.079	6.97	10.8436	1.75698	1.05924	8.4	9.3
Hubei	2017	6.00916	2.746	8.99198	8.91	7.01	12.2319	1.84992	0.952778	8.9	11.1
Hunan	2017	5.11126	3.883	9.25412	5.859	7.08	12.1719	1.74067	1.04116	6.4	9.3
Inner Mongolia	2017	6.61579	1.824	9.11391	5	5.74	10.8398	1.45159	0.888204	8.1	10.4
Jiangsu	2017	10.1947	2.092	8.97465	8.357	7.03	13.9334	3.26007	0.904547	6.1	8
Jiangxi	2017	4.43501	4.74	8.61997	3.157	6.08	9.75552	1.31793	1.05586	5	7.1
Jilin	2017	5.91628	2.284	9.232	5.19	6.5	12.1968	1.36099	1.038	10.7	12.9
Liaoning	2017	5.42886	1.77	9.38782	4.464	6.93	14.076	0.963307	0.944573	9.3	11.4
Ningxia	2017	4.88448	1.388	8.79774	6.891	4.75	8.45921	0.436921	0.878014	9.2	11.4
Qinghai	2017	4.47923	2.777	7.84035	5.565	6.17	7.89634	0.44825	0.93686	8.4	13.9
Shaanxi	2017	5.60933	4.101	9.00119	8.709	6.24	11.0967	1.38258	0.974385	10.4	12.2
Shandong	2017	7.23952	1.554	8.78244	6.5	7.4	12.9354	2.78434	0.926542	7.5	10.8
Shanghai	2017	12.4221	3.814	9.9443	6.698	5.3	14.2591	2.49552	0.746148	7.1	10
Shanxi	2017	4.42405	3.454	9.64745	4.812	5.45	8.98854	1.35632	0.915954	9.7	9.6
Sichuan	2017	4.46136	2.962	8.44678	5.059	7.03	13.9297	2.76838	0.986054	6.9	9.5
Tianjin	2017	13.1555	3.276	9.87197	4.776	5.05	11.285	0.939362	0.771631	7.7	8.4
Tibet	2017	3.75622	1.232	6.0633	5.804	4.95	5.79192	0.242748	0.990688	3	2.5
Xinjiang	2017	4.38789	2.436	9.37698	5.733	4.48	7.28352	1.47756	0.752778	9.1	10.2
Yunnan	2017	3.48952	3	8.16592	6.346	6.68	8.40112	1.97481	0.951204	8.2	8.5
Zhejiang	2017	8.39032	2.109	8.73238	5.224	5.56	12.4793	3.20837	0.851053	5.6	6.8
Anhui	2018	4.93858	2.59891	8.64716	6.1	5.96	13.2016	1.77011	1.00479	6.1	9.1
Beijing	2018	13.8321	1.13553	10.9369	5.609	5.58	11.2545	3.96319	0.920666	7.7	9
Chongqing	2018	6.43794	2.02642	8.71291	6.551	7.54	14.4712	1.25771	1.03234	8.3	8.1
Fujian	2018	8.72418	3.23841	8.51946	7.119	6.2	9.48652	1.83789	0.927091	4.8	6.5
Gansu	2018	3.27876	3.23734	8.4043	5.734	6.65	11.3167	1.2634	1.0126	8.4	11.1
Guangdong	2018	7.87802	3.46901	9.13324	6.085	4.55	8.26346	6.78082	0.859718	5	7
Guangxi	2018	4.11411	2.02462	8.67911	7.026	5.96	10.0265	1.68695	1.03835	6.8	9.9
Guizhou	2018	3.87401	2.41222	8.05194	6.095	6.85	11.3406	1.44843	1.10769	6.1	7.3
Hainan	2018	4.92062	2.4603	9.52196	5.545	6.01	8.21363	0.60124	0.932179	7.4	6.6
Hebei	2018	4.84921	3.21036	8.92998	5.807	6.38	12.6868	1.79842	0.931093	8.4	10.2
Heilongjiang	2018	4.91783	5.47633	9.16632	6.146	6.67	12.2148	1.46979	0.874211	10.2	14.7
Henan	2018	4.87184	4.90342	8.86086	8.913	6.8	11.055	2.02828	1.05796	8.3	9.9
Hubei	2018	6.65313	2.80376	9.13242	5.985	7	12.4933	2.00155	0.944093	10.2	12.4
Hunan	2018	5.48994	3.1737	9.14648	5.178	7.08	12.4867	1.7914	1.0306	7.3	10.2
Inner Mongolia	2018	7.13841	1.8465	9.16539	8.395	5.95	9.85034	1.45615	0.8936	8.1	10.6
Jiangsu	2018	10.9632	2.17645	8.88927	3.338	7.03	14.2963	3.72965	0.914243	5.7	8.9
Jiangxi	2018	4.87143	4.81779	8.7392	5.401	6.06	9.73477	1.73896	1.06302	5.4	7.3
Jilin	2018	6.06869	1.83089	9.14122	4.629	6.26	12.3709	1.41088	1.04968	10.8	13.6
Liaoning	2018	5.89964	1.78234	9.39372	7.002	7.39	14.9759	0.975132	0.924913	9.4	11.6
Ningxia	2018	5.21856	1.37054	8.38543	5.702	5.54	8.99255	0.432919	0.881972	9.6	11.3
Qinghai	2018	4.88114	2.80389	8.03056	8.735	6.25	7.58342	0.67504	0.945997	9.1	12.8
Shaanxi	2018	6.21682	4.45016	9.19805	6.661	6.24	11.1602	1.57018	0.988527	10.5	13.5
Shandong	2018	7.58854	1.62176	8.6607	6.787	7.18	15.1624	3.07999	0.936489	7.7	10.9
Shanghai	2018	13.204	3.8227	9.88434	4.969	5.4	14.952	2.84477	0.75398	6.5	8.1
Shanxi	2018	4.80243	3.51358	9.53514	7.181	5.32	10.3245	1.44832	0.932867	9.5	11.1
Sichuan	2018	4.88861	3.06843	8.4863	5.182	7.01	14.9889	3.13064	1.038	7.3	9.6
Tianjin	2018	13.6006	5.0163	9.95274	4.954	5.42	10.9192	0.930576	0.80752	8.6	8.6
Tibet	2018	4.1741	1.75032	6.06022	5.913	4.58	5.6798	0.284968	0.968079	3	2.2
Xinjiang	2018	4.8409	2.52522	9.20295	5.877	4.56	7.15583	1.58185	0.893214	9.1	11.1
Yunnan	2018	3.80207	3.02144	8.20904	6.462	6.32	9.57458	2.14195	0.96128	9.1	8.5
Zhejiang	2018	8.95858	2.13659	8.76199	5.401	5.58	12.9864	3.51735	0.855842	5.9	7.6
Anhui	2019	6.09225	2.6626	8.60274	6.183	6.04	13.9684	1.91352	1.10497	7	9.1
Beijing	2019	16.1513	1.1365	11.0128	6.646	5.49	11.4545	4.62923	0.951005	8.6	10.3
Chongqing	2019	7.40457	2.01165	8.80382	7.247	7.57	15.3456	1.48951	1.02638	9.1	9.6
Fujian	2019	10.2478	3.19327	8.39308	5.907	6.1	9.99708	2.02045	0.915664	5.5	7.4
Gansu	2019	3.47481	3.26041	8.37877	6.163	6.75	11.5154	1.36526	1.02547	9.1	12.2
Guangdong	2019	8.62127	3.85928	9.16109	7.121	4.46	8.57887	8.12791	0.86344	5.5	9
Guangxi	2019	4.26277	2.09696	8.9109	6.215	6.14	10.1674	1.78048	1.0452	9.6	10.2
Guizhou	2019	4.35794	2.22218	7.8908	5.727	6.95	11.5808	1.63992	1.08802	8.6	8.6
Hainan	2019	5.33561	2.35199	9.27183	5.965	6.11	9.31973	0.673438	0.925226	6.3	7.4
Hebei	2019	4.71391	3.06277	9.03338	6.186	6.12	13.145	2.04143	0.93161	8.8	10.8
Heilongjiang	2019	4.18208	5.49784	9.18704	8.922	6.74	13.778	1.54448	0.871613	12.8	15.4
Henan	2019	5.48017	4.84982	8.9609	6.129	6.84	11.6012	2.13449	1.03927	9.5	12.7
Hubei	2019	7.73213	2.84587	9.06558	5.35	7.08	13.0713	2.23549	0.938519	9.4	12.5
Hunan	2019	5.98677	3.26518	9.27026	8.431	7.28	13.1437	1.9633	1.01146	8.6	11.6
Inner Mongolia	2019	7.12734	1.82027	9.2876	3.38	5.66	10.1955	1.53437	0.902029	9.3	12.7
Jiangsu	2019	11.7643	2.22106	9.1185	5.551	7.04	15.0785	4.2655	0.926768	7.7	9.5
Jiangxi	2019	5.48217	4.22557	8.9675	4.744	6.03	10.1492	1.86396	1.05899	6.9	7.7
Jilin	2019	4.79037	1.88501	9.14886	7.158	6.9	13.291	1.34597	1.04089	10.8	15.2
Liaoning	2019	5.82405	1.80681	9.36481	5.833	7.25	15.9231	1.03945	0.910615	10.3	13.8
Ningxia	2019	5.22801	3.05927	8.5039	8.755	5.69	9.51147	0.485498	0.883821	9.7	12.6
Qinghai	2019	5.02703	2.95835	7.9167	6.824	6.08	8.53581	0.540981	0.945593	10.5	13.1
Shaanxi	2019	6.53985	5.13962	9.22521	6.875	6.28	12.0466	1.75644	1.00426	10.8	12.6
Shandong	2019	7.03221	1.66469	8.66427	5.07	7.5	15.8354	3.08942	0.946923	8.2	10.9
Shanghai	2019	15.379	3.82957	9.85894	7.265	5.5	16.263	3.09802	0.761427	6.9	9.4
Shanxi	2019	4.86894	3.80449	9.53901	5.298	5.85	10.9955	1.85262	0.934058	11.3	12
Sichuan	2019	5.58206	3.04519	8.58924	5.148	7.09	15.7382	3.54411	1.03184	9	11.5
Tianjin	2019	10.1836	4.9392	9.97928	5.937	5.3	12.0794	0.982059	0.820939	9.1	11.8
Tibet	2019	4.7031	1.67091	6.15923	6.007	4.46	6.01531	0.363607	0.961496	3.8	4.2
Xinjiang	2019	5.31345	3.66749	8.99094	6.561	4.45	8.06714	1.84824	0.896092	9.8	10.3
Yunnan	2019	4.92655	3.13255	8.30213	5.543	6.2	9.88277	2.30192	0.961689	8.7	9.1
Zhejiang	2019	9.78067	2.06444	8.824	5.745	5.52	14.0335	3.88278	0.856706	6.1	8.3
Anhui	2020	6.33589	2.599	8.90974	6.748	7.96	15	2.83731	1.09821	7.2196	9.7008
Beijing	2020	16.4927	1.136	12.7009	7.344	5.19	13.3	5.15986	0.97757	8.99912	9.4335
Chongqing	2020	7.79146	2.026	9.38458	6.044	7.7	17.1	2.25926	1.01798	9.23996	11.0336
Fujian	2020	10.5513	3.238	8.84404	6.264	6.24	11.1	3.01757	0.922975	5.81831	7.77837
Gansu	2020	3.60524	3.237	8.56569	7.214	7.91	12.6	1.813	1.03575	8.49293	11.4926
Guangdong	2020	8.77384	3.469	9.7505	6.363	4.7	8.6	10.806	0.870675	9.10435	8.85987
Guangxi	2020	4.41456	2.025	9.0536	5.878	6.46	12.2	3.01023	1.03949	5.21794	9.87684
Guizhou	2020	4.62067	2.412	8.04741	6.128	7.17	11.6	2.2095	1.0872	8.2897	8.86888
Hainan	2020	5.46679	2.46	9.60875	6.305	5.85	10.4	1.18578	0.922925	7.0811	8.18039
Hebei	2020	4.85087	3.21	9.29661	8.93	7.22	13.9	3.0661	0.929636	8.58448	10.9149
Heilongjiang	2020	4.31993	5.476	9.59724	6.253	8.23	15.6	2.7127	0.891517	11.5246	12.6448
Henan	2020	5.53235	4.903	9.17515	5.536	7.15	13.5	3.86156	1.04109	9.19985	11.3031
Hubei	2020	7.56196	2.804	9.53617	8.47	7.67	14.6	5.20308	0.971802	8.39964	10.7687
Hunan	2020	6.28766	3.174	9.56819	3.451	7.92	14.8	2.84833	1.01306	8.7717	11.3971
Inner Mongolia	2020	7.22423	1.846	9.91188	5.653	7.3	13.1	2.13635	0.908822	8.53912	12.263
Jiangsu	2020	12.1174	2.176	9.67993	4.867	6.49	16.2	5.75667	0.93992	7.03868	10.0589
Jiangxi	2020	5.68522	4.818	9.25874	7.217	6.61	11.9	2.63329	1.05776	7.79017	8.37077
Jilin	2020	5.13185	1.831	9.48304	5.939	7.81	15.6	1.97941	1.02622	11.0825	13.2211
Liaoning	2020	5.90246	1.782	9.9805	8.75	8.59	17.4	1.37878	0.908931	10.4438	13.9605
Ningxia	2020	5.43766	1.371	8.95362	6.946	5.88	9.6	0.612872	0.913731	10.1313	12.6063
Qinghai	2020	5.06901	2.804	8.33487	6.97	6.65	8.7	0.838253	0.949916	10.3828	11.6695
Shaanxi	2020	6.61994	4.45	9.54515	5.223	7.11	13.3	2.40215	0.986018	11.4071	13.1042
Shandong	2020	7.1942	1.622	9.08147	7.415	7.25	15.1	4.67655	0.954038	8.42069	11.1639
Shanghai	2020	15.5549	3.823	11.1735	5.42	5.58	16.3	3.46138	0.781029	7.1114	7.49157
Shanxi	2020	5.05786	3.514	9.87381	5.315	7.02	12.9	2.27883	0.929828	11.9084	11.4945
Sichuan	2020	5.80561	3.068	8.89436	6.027	8.48	16.9	5.19606	1.02636	8.7271	11.0369
Tianjin	2020	10.1541	5.016	11.1225	6.114	5.92	14.8	1.2804	0.839293	9.09865	11.0318
Tibet	2020	5.19874	1.75	6.17525	6.569	5.37	5.7	0.479418	0.936612	4.4084	4.5138
Xinjiang	2020	5.32725	2.525	9.21572	6.289	5.46	7.8	3.16895	0.894517	10.2349	8.86048
Yunnan	2020	5.19312	3.021	8.45684	5.876	7.92	10.7	3.34481	0.970203	9.43328	8.85858
Zhejiang	2020	9.98969	2.137	9.40043	6.821	6.56	13.3	5.53055	0.859075	5.97316	7.17314
Anhui	2021	7.02752	2.599	9.30672	7.394	8	15.4408	2.80494	1.08979	7.2	9.7
Beijing	2021	18.3963	1.136	12.5535	6.146	5.39	14.2333	4.75394	0.861992	9	9.4
Chongqing	2021	8.68431	2.026	9.84779	6.336	8.04	17.7577	2.04507	1.01547	9.2	11
Fujian	2021	11.6576	3.238	9.53369	7.281	6.28	11.5372	2.74968	0.924791	5.8	7.8
Gansu	2021	4.11378	3.237	8.95245	6.496	8.26	13.0423	1.74442	1.03904	8.5	11.5
Guangdong	2021	9.80524	3.469	10.1532	6.008	4.83	9.12014	10.4573	0.888671	5.2	8.9
Guangxi	2021	4.91183	2.025	9.26884	6.266	6.8	12.5893	2.23463	1.04215	9.1	9.9
Guizhou	2021	5.08474	2.412	8.7829	6.394	7.19	11.7628	1.99121	1.09411	8.3	8.9
Hainan	2021	6.34824	2.46	9.7303	8.93	6.01	10.8148	0.986502	0.920392	7.1	8.2
Hebei	2021	5.42311	3.21	9.5219	6.342	7.58	14.9192	2.87076	0.952068	8.6	10.9
Heilongjiang	2021	4.76134	5.476	9.95248	5.673	8.7	16.7774	2.43709	0.902752	11.5	12.6
Henan	2021	5.95845	4.903	9.4464	8.488	7.36	13.9894	4.04068	1.04616	9.2	11.3
Hubei	2021	8.57854	2.804	9.86704	3.573	7.86	15.424	3.43867	0.963928	8.4	10.8
Hunan	2021	6.95607	3.174	9.79528	5.726	8.28	15.4674	2.69672	1.01913	8.8	11.4
Inner Mongolia	2021	8.54758	1.846	10.0661	5.005	7.54	13.8406	1.79218	0.913417	8.5	12.3
Jiangsu	2021	13.6819	2.176	10.0978	7.266	6.77	17.0439	5.62149	0.948125	7	10.1
Jiangxi	2021	6.55738	4.818	9.45974	7.032	6.71	12.4062	2.54364	1.0381	7.8	8.4
Jilin	2021	5.57284	1.831	10.094	5.333	8.08	16.7144	1.49903	0.964337	11.1	13.2
Liaoning	2021	6.52261	1.782	10.2471	7.463	8.89	18.8048	1.38232	0.90052	10.4	14
Ningxia	2021	6.23766	1.371	9.54816	5.508	6.09	10.0547	0.624047	0.915034	10.1	12.6
Qinghai	2021	5.63401	2.804	8.58224	5.433	6.91	9.89028	0.918939	0.954545	10.4	11.7
Shaanxi	2021	7.53692	4.45	10.0556	6.097	7.38	13.9961	2.52964	0.984219	11.4	13.1
Shandong	2021	8.17069	1.622	9.53943	5.645	7.36	15.9239	4.75652	0.956971	8.4	11.2
Shanghai	2021	17.3624	3.823	11.7588	6.409	5.59	17.4474	3.79995	0.794898	7.1	7.5
Shanxi	2021	6.49144	3.514	10.1566	5.971	7.32	13.6804	2.60586	0.932759	11.9	11.5
Sichuan	2021	6.43225	3.068	9.25937	6.604	8.74	17.582	4.43894	1.02559	8.7	11
Tianjin	2021	11.4312	5.016	11.2601	6.102	6.23	15.9205	1.09	0.85579	9.1	11
Tibet	2021	5.68361	1.75	6.72769	6.363	5.47	5.80945	0.566398	0.945355	4.4	4.5
Xinjiang	2021	6.17366	2.525	9.63071	5.782	5.6	8.08328	2.75699	0.898571	10.2	8.9
Yunnan	2021	5.78823	3.021	8.81675	3.661	8.12	11.2748	3.45084	0.964158	9.4	8.9
Zhejiang	2021	11.2409	2.137	9.72214	5.105	5.9	14.1686	5.71303	0.864602	6	7.2
