# Supplementary material for: Evaluation of healthcare efficiency in China: a three-stage data envelopment analysis of directional slacks-based measure
Source: Front Public Health. 2024 May 30;12:1393143. doi: 10.3389/fpubh.2024.1393143 (PMC11169848; doi:10.3389/fpubh.2024.1393143)
Supplement: Supplementary file 1 [file Data_Sheet_1.ZIP › data/hospitals2012-2021.xlsx]

## Sheet: Sheet1
ID	Year	in1	in2	in3	in4	in5	out1	out2	out3	out4	bad_out	in1_unit	in2_unit	in3_unit	in4_unit	in5_unit	out1_unit	out2_unit	out3_unit	population
1	2012	930	49374	71798	157827	5371.57	72528236	5151777	1342295	88.1	9.3	0.15557	8.25928	12.0104	26.4013	0.898556	121.325	861.789	224.539	5978
2	2012	573	48539	63707	92610	16533.5	120552359	2110439	859652	84.3	12.8	0.275746	23.3585	30.6578	44.5669	7.95645	580.136	1015.61	413.692	2078
3	2012	463	24088	36452	86140	6242.6	45097443	2558968	702200	91.9	10.5	0.15563	8.09681	12.2528	28.9546	2.09835	151.588	860.157	236.034	2975
4	2012	519	34409	49886	102011	5437.14	81756765	3644144	969770	92.1	8.7	0.135121	8.95834	12.9878	26.5584	1.41555	212.853	948.749	252.479	3841
5	2012	403	21896	23654	76444	3620.66	32916986	2121149	440082	85.6	10.1	0.158039	8.58667	9.27608	29.978	1.41987	129.086	831.823	172.581	2550
6	2012	1186	106442	139697	272873	6692.04	317770542	9257830	3698260	87.1	8.7	0.107418	9.64061	12.6526	24.7145	0.606109	287.81	838.496	334.957	11041
7	2012	469	36362	55298	107350	5292.48	72165432	3865366	949513	95.6	9.3	0.0999148	7.74648	11.7806	22.8696	1.1275	153.74	823.47	202.282	4694
8	2012	772	27512	36633	96903	4407.66	34640043	3204926	772568	89.1	8.9	0.215222	7.66992	10.2127	27.0151	1.22879	96.5711	893.484	215.38	3587
9	2012	197	8747	13207	22943	7225.04	14018373	681620	121678	84.5	9.9	0.216484	9.61209	14.5132	25.2121	7.93961	154.048	749.033	133.712	910
10	2012	1249	78329	80129	203324	5478.43	92357191	6533259	1489864	88.4	9.1	0.171991	10.7861	11.034	27.9983	0.754396	127.179	899.65	205.159	7262
11	2012	996	47542	55270	141239	5824.33	53447453	3443176	983695	82	11.3	0.267454	12.7664	14.8416	37.9267	1.564	143.522	924.591	264.15	3724
12	2012	1285	86914	114986	274540	5060.65	131078265	8513693	2026859	91.5	10.2	0.134809	9.11813	12.0632	28.8019	0.530912	137.514	893.17	212.637	9532
13	2012	650	54609	77860	173784	5743.82	94703772	5788245	1506415	99.3	10.1	0.112437	9.44629	13.4683	30.0612	0.993568	163.819	1001.25	260.58	5781
14	2012	798	54109	81620	188127	5346.82	71124316	6382135	1410728	96	9.6	0.121093	8.21077	12.3854	28.5473	0.811354	107.928	968.458	214.071	6590
15	2012	519	29853	34363	82244	6744.65	34944390	2079361	484695	82.8	10.6	0.210633	12.1157	13.946	33.3782	2.73728	141.82	843.897	196.711	2464
16	2012	1426	84684	115201	255853	8130.91	193682316	7571657	2363519	91.9	10.5	0.175616	10.4291	14.1873	31.509	1.00134	238.525	932.47	291.074	8120
17	2012	548	34088	49276	103184	4973.17	50820530	3669095	845095	94.6	9.1	0.122458	7.61743	11.0114	23.0579	1.11132	113.565	819.909	188.848	4475
18	2012	576	35225	37587	100183	6028.65	42251478	2572385	602407	79.4	10.1	0.213491	13.056	13.9314	37.1323	2.23449	156.603	953.441	223.279	2698
19	2012	860	60337	75581	185573	6637.51	78210954	4669066	1057986	87.2	11.7	0.196571	13.7913	17.2757	42.4167	1.51715	178.768	1067.22	241.825	4375
20	2012	143	7565	9777	23937	5131.77	14105079	718795	168944	92.2	10.4	0.216995	11.4795	14.8361	36.3232	7.7872	214.038	1090.74	256.364	659
21	2012	142	6483	7608	20654	5468.33	9080987	550551	114987	88	10.8	0.248687	11.3538	13.324	36.1716	9.57676	159.037	964.187	201.378	571
22	2012	888	40121	60460	126889	4466.87	59727717	3897180	1005829	89.8	10.1	0.234486	10.5944	15.9651	33.5065	1.17953	157.718	1029.09	265.6	3787
23	2012	1549	110541	136332	322007	6016.5	152237400	9786925	2358095	85.6	9.5	0.159559	11.3866	14.0433	33.1692	0.619747	156.816	1008.13	242.902	9708
24	2012	320	32901	48591	90151	13476.1	123120190	2499875	1113081	98.4	11.5	0.133389	13.7145	20.2547	37.5786	5.61739	513.215	1042.05	463.977	2399
25	2012	1215	48660	53276	119856	6194.69	41917976	2751265	720377	80	11.2	0.342446	13.7148	15.0158	33.7813	1.74597	118.145	775.441	203.037	3548
26	2012	1542	75622	102612	257333	5253.41	128177968	8133268	2165454	97.4	10.3	0.190724	9.35337	12.6917	31.8284	0.649772	158.538	1005.97	267.836	8085
27	2012	304	20469	23005	44798	11134	57457523	1170594	407526	87.6	11	0.22061	14.8541	16.6945	32.5094	8.07984	416.963	849.488	295.737	1378
28	2012	104	2341	1261	5385	3770.97	3172647	111872	22487	72	11.1	0.330159	7.43175	4.00317	17.0952	11.9713	100.719	355.149	71.3873	315
29	2012	836	30186	38675	103074	4706.05	42075800	3499080	701449	92.1	9.8	0.371061	13.3981	17.166	45.7497	2.08879	186.755	1553.08	311.34	2253
30	2012	926	36906	44329	143528	3967.59	70068876	4504588	1086558	89.1	9.7	0.199957	7.96934	9.57223	30.9929	0.856745	151.304	972.703	234.627	4631
31	2012	782	68943	92071	180722	7574.82	206407088	5617344	1922783	95.4	11.2	0.137555	12.1272	16.1954	31.7893	1.33242	363.073	988.099	338.22	5685
1	2013	938	51687	78266	171508	5673.28	79951417	5544366	1437293	86.8	9.2	0.156647	8.63176	13.0705	28.642	0.947441	133.519	925.913	240.029	5988
2	2013	596	50359	66758	96558	16946.3	132793370	2325844	931973	83.5	11.9	0.280471	23.6984	31.4155	45.4391	7.97472	624.91	1094.51	438.576	2125
3	2013	531	26600	40620	99056	6629.15	49337226	3004282	811543	89.6	9.9	0.176353	8.83427	13.4905	32.898	2.20164	163.857	997.769	269.526	3011
4	2013	541	36991	55698	114849	5740.72	87721919	3888543	964752	88.5	8.7	0.139254	9.52149	14.3367	29.5622	1.47766	225.796	1000.91	248.327	3885
5	2013	419	23144	26003	84511	3736.24	34518723	2421827	495535	84.6	9.7	0.165156	9.12259	10.2495	33.3114	1.4727	136.061	954.603	195.323	2537
6	2013	1222	112207	152426	294219	7161.04	334591803	9860615	3938053	87.3	8.9	0.108429	9.95626	13.5249	26.1064	0.635407	296.887	874.944	349.428	11270
7	2013	476	38657	61181	118475	5693.08	77520402	4363586	1046014	97.5	9.2	0.100613	8.171	12.9319	25.0423	1.20336	163.856	922.339	221.098	4731
8	2013	991	31082	43445	120418	4664.46	40631643	4017124	924887	85.2	8.5	0.272852	8.55782	11.9617	33.1547	1.28427	111.871	1106.04	254.65	3632
9	2013	191	9315	13980	24555	7600.74	14741315	740149	133239	84.9	9.7	0.207609	10.125	15.1957	26.6902	8.26168	160.232	804.51	144.825	920
10	2013	1268	81972	88459	220423	5817.93	100619011	7027249	1577490	88.3	9.2	0.173985	11.2475	12.1376	30.2446	0.798288	138.061	964.222	216.45	7288
11	2013	993	48923	58834	151349	6066.32	57024151	3831687	1042207	84.8	11	0.270867	13.3451	16.0486	41.2845	1.65475	155.549	1045.2	284.29	3666
12	2013	1402	94459	131590	306546	5440.64	142764555	9353025	2217738	90.7	10	0.146454	9.86723	13.746	32.0219	0.568331	149.133	977.021	231.666	9573
13	2013	711	59835	86729	200220	5940.24	100468795	6470072	1679659	96.5	10	0.122628	10.3199	14.9584	34.5326	1.02453	173.282	1115.91	289.696	5798
14	2013	922	58702	91315	215039	5545.25	77657028	7148300	1563644	94.3	9.5	0.139697	8.89424	13.8356	32.5817	0.84019	117.662	1083.08	236.916	6600
15	2013	566	32268	39337	91604	6975.13	38621815	2314604	523638	78.7	10.2	0.23055	13.1438	16.0232	37.3132	2.84119	157.319	942.812	213.295	2455
16	2013	1490	91332	130065	286183	8452.12	212012371	8468870	2566690	91.1	10.3	0.181885	11.1489	15.8771	34.9344	1.03175	258.804	1033.8	313.317	8192
17	2013	548	35855	53815	114782	5309.63	52727598	3954190	909031	93.2	9.2	0.122431	8.0105	12.023	25.6439	1.18624	117.801	883.42	203.09	4476
18	2013	576	35458	38880	106342	6359.13	44632156	2710566	581559	80.6	10.1	0.215892	13.2901	14.5727	39.8583	2.38348	167.287	1015.95	217.976	2668
19	2013	905	62703	80354	197453	6838.41	84130372	5091234	1110378	88.5	11.5	0.207331	14.3649	18.4087	45.2355	1.56665	192.739	1166.38	254.382	4365
20	2013	156	8645	11124	27076	5743.12	15507992	804272	194550	89.7	10.2	0.234234	12.9805	16.7027	40.6547	8.62331	232.853	1207.62	292.117	666
21	2013	145	7489	9031	23580	6095.28	9694611	621734	130450	86.2	10.4	0.25394	13.1156	15.8161	41.296	10.6748	169.783	1088.85	228.459	571
22	2013	937	42640	67647	142093	4628.88	64328287	4384224	1106925	87.7	9.8	0.24632	11.2093	17.7831	37.3536	1.21685	169.107	1152.53	290.99	3804
23	2013	1783	124765	166596	342104	6489.78	165802250	10236842	2446076	85.2	9.6	0.182947	12.8017	17.0938	35.102	0.665892	170.123	1050.36	250.983	9746
24	2013	328	34563	52239	94722	14133.1	129613363	2652236	1324652	95.2	11.1	0.133987	14.1189	21.3395	38.6936	5.77334	529.466	1083.43	541.116	2448
25	2013	1219	50000	57193	128294	6757.38	44788099	2971321	783867	80.8	11.1	0.344837	14.1443	16.1791	36.2925	1.91157	126.699	840.543	221.745	3535
26	2013	1716	82498	116406	289242	5467.4	138628939	9013947	2373978	95.4	10.3	0.211617	10.1736	14.3552	35.6693	0.674238	170.957	1111.6	292.758	8109
27	2013	333	21391	24748	49071	11867.7	63054440	1232344	466898	84.8	11.2	0.23617	15.1709	17.5518	34.8021	8.41681	447.195	874.003	331.133	1410
28	2013	106	2977	1851	7262	5107.25	4324188	159276	30659	73.7	10.5	0.334385	9.39117	5.83912	22.9085	16.1112	136.41	502.448	96.7161	317
29	2013	860	31709	41756	107897	4951.11	45500485	3599653	719039	88.4	9.1	0.376368	13.877	18.274	47.2197	2.16679	199.127	1575.34	314.678	2285
30	2013	997	40712	54504	156074	4108.08	76320193	4881392	1247668	85.4	9.3	0.214824	8.77225	11.744	33.6294	0.885172	164.448	1051.8	268.836	4641
31	2013	843	74246	100517	197096	7831.4	221748355	6193026	2049009	93.2	10.4	0.145747	12.8364	17.3785	34.0761	1.35398	383.382	1070.72	354.255	5784
1	2014	968	56052	85584	187730	5760.87	90072577	6171657	1530752	87.7	9.2	0.161414	9.34667	14.2711	31.304	0.960625	150.196	1029.12	255.253	5997
2	2014	608	53292	71362	102852	17445.8	142353654	2557249	1036732	83.2	11	0.280055	24.5472	32.8706	47.3754	8.03586	655.705	1177.91	477.537	2171
3	2014	565	29534	46443	109299	6624.33	55123580	3462961	929398	88.5	9.5	0.185672	9.70555	15.2622	35.9182	2.17691	181.149	1138.01	305.422	3043
4	2014	557	39461	60731	122838	6179.28	93391548	4114167	1019953	86.8	8.7	0.141191	10.0028	15.3944	31.1376	1.56636	236.734	1042.88	258.543	3945
5	2014	427	24633	28445	90528	3719.05	37595666	2604476	489008	83.4	9.5	0.168708	9.73252	11.2386	35.7677	1.4694	148.541	1029.03	193.207	2531
6	2014	1260	117320	164963	319729	7514.43	352974764	10738558	4239254	86.3	8.8	0.10967	10.2115	14.3583	27.8291	0.654054	307.228	934.682	368.984	11489
7	2014	486	41081	67239	129383	5867.84	83216697	4779589	1109616	95.1	9	0.101887	8.61237	14.0962	27.1243	1.23016	174.458	1002.01	232.624	4770
8	2014	1067	32895	50819	135561	4806.1	44806611	4399922	1009563	82.7	8.5	0.290182	8.94615	13.8208	36.8673	1.30707	121.856	1196.61	274.562	3677
9	2014	191	9713	14905	26456	7524.37	15698371	782693	149088	80.5	9.5	0.20406	10.3771	15.9241	28.265	8.03886	167.718	836.21	159.282	936
10	2014	1341	86658	96589	236889	6048.81	111609913	7607979	1852598	86.7	9	0.183122	11.8337	13.1898	32.3486	0.826002	152.41	1038.92	252.983	7323
11	2014	1002	50746	62247	163122	6090.66	60568802	4091908	1121699	82.4	11.1	0.277716	14.0649	17.2525	45.2112	1.6881	167.874	1134.12	310.892	3608
12	2014	1412	101311	142977	332705	5753.49	158836162	10473401	2420576	91.2	9.9	0.146397	10.504	14.824	34.4951	0.596525	164.682	1085.89	250.967	9645
13	2014	771	64614	97885	222388	6162.3	112184081	7356978	1921596	96.1	9.7	0.132565	11.1097	16.8303	38.2373	1.05954	192.889	1264.95	330.398	5816
14	2014	1018	64063	100287	247018	5660.93	85611712	7881147	1735519	89.5	9.4	0.153986	9.69036	15.1697	37.3647	0.85629	129.499	1192.13	262.52	6611
15	2014	639	32703	43435	99050	7194.2	42152501	2483632	551095	76	9.9	0.260923	13.3536	17.7358	40.4451	2.93761	172.121	1014.14	225.029	2449
16	2014	1524	95865	141374	309301	8606.88	230031286	9396724	2776016	90.3	10.1	0.184036	11.5765	17.0721	37.3507	1.03935	277.782	1134.73	335.227	8281
17	2014	565	38132	58144	125110	5658.28	56925557	4313101	961601	93.2	9.2	0.126116	8.51161	12.9786	27.9263	1.26301	127.066	962.746	214.643	4480
18	2014	582	36240	43032	113960	6718.11	48089015	3001124	667200	80.3	9.8	0.220288	13.7169	16.2877	43.134	2.54281	182.017	1135.93	252.536	2642
19	2014	962	63841	83951	210154	7007.68	87353158	5556970	1208244	87.7	11.2	0.220743	14.6492	19.2637	48.2226	1.608	200.443	1275.12	277.247	4358
20	2014	161	9358	12061	28493	6068.27	16785159	874358	233416	87.7	9.8	0.237463	13.8024	17.7891	42.0251	8.95025	247.569	1289.61	344.271	678
21	2014	185	7829	10100	26936	5722.13	10434487	729244	140574	81.3	9.6	0.321181	13.592	17.5347	46.7639	9.93426	181.154	1266.05	244.052	576
22	2014	977	44873	73903	154871	4777.28	69012638	4854163	1159487	86.7	9.6	0.255291	11.7254	19.3109	40.468	1.24831	180.331	1268.4	302.975	3827
23	2014	1854	126901	175079	359637	6968.26	179569291	11248949	2794837	86.9	9.5	0.189029	12.9385	17.8506	36.6677	0.710467	183.085	1146.92	284.955	9808
24	2014	332	36901	54982	98261	14500.4	140295558	2945459	1537888	97.1	11.1	0.134576	14.9578	22.287	39.8302	5.87773	568.689	1193.94	623.384	2467
25	2014	1234	51371	61055	133957	6957.42	47978821	3248767	825522	81.1	10.8	0.349773	14.5609	17.3058	37.9697	1.97206	135.994	920.852	233.991	3528
26	2014	1814	88448	129449	319155	5665.83	152745099	9845845	2619933	92	10	0.222878	10.8672	15.9048	39.213	0.696133	187.671	1209.71	321.899	8139
27	2014	373	22551	26551	52350	11889.6	70202459	1374437	555861	83.9	10.9	0.261022	15.781	18.5801	36.634	8.32019	491.27	961.817	388.986	1429
28	2014	112	3151	2007	7984	4775.53	4767555	187251	37160	75.4	9.8	0.344615	9.69538	6.17538	24.5662	14.694	146.694	576.157	114.338	325
29	2014	878	33109	44279	112357	5098.21	48883927	3808262	769510	86.8	8.8	0.377634	14.2404	19.0447	48.3256	2.19278	210.253	1637.96	330.972	2325
30	2014	1060	42249	62356	169722	4234.36	83429887	5497178	1494077	85.5	9	0.22781	9.07995	13.4012	36.4758	0.910028	179.303	1181.43	321.1	4653
31	2014	935	79498	110059	213365	8068.19	239369386	6802584	2223270	92.5	10	0.158744	13.4971	18.6857	36.225	1.36981	406.4	1154.94	377.465	5890
1	2015	1018	59358	92664	202713	5744.2	93660838	6502924	1687970	85	9.1	0.169356	9.8749	15.4157	33.7237	0.955615	155.816	1081.84	280.814	6011
2	2015	631	56971	76227	104644	18380.4	145857150	2648160	1037530	80.6	10.9	0.288391	26.0379	34.8387	47.8263	8.40053	666.623	1210.31	474.191	2188
3	2015	631	31648	52057	123855	6130.38	60227014	3881702	999771	86.8	9.3	0.205537	10.3088	16.9567	40.3436	1.99687	196.179	1264.4	325.658	3070
4	2015	570	42019	64349	129559	6617.99	93108165	4092246	1071229	82.6	8.7	0.143072	10.5469	16.1519	32.5198	1.66114	233.705	1027.17	268.883	3984
5	2015	443	25942	30212	94596	3774.51	39470923	2714439	528048	82.2	9.7	0.175585	10.2822	11.9746	37.4935	1.49604	156.444	1075.88	209.294	2523
6	2015	1323	123983	177794	345258	7797.25	353820727	11183182	4492151	83.5	8.8	0.11329	10.6168	15.2247	29.5648	0.667687	302.981	957.628	384.668	11678
7	2015	527	44527	73030	140306	6033.61	87025828	4975601	1164949	89.8	8.8	0.109541	9.25525	15.1798	29.1636	1.25413	180.889	1034.21	242.143	4811
8	2015	1188	36965	57398	148112	4987.9	49653451	4653960	1070040	80.9	8.3	0.320388	9.96899	15.4795	39.9439	1.34517	133.909	1255.11	288.576	3708
9	2015	202	10694	16566	30251	7540.09	16552166	853071	168830	79.4	9.3	0.213757	11.3164	17.5302	32.0116	7.97893	175.155	902.721	178.656	945
10	2015	1543	93248	106282	253825	6229.47	117337217	7768793	1683610	83.6	9.1	0.210075	12.6954	14.47	34.5575	0.848124	159.751	1057.7	229.219	7345
11	2015	1012	52042	65138	173642	6292.55	60904045	4307577	1085557	81.4	10.8	0.286767	14.747	18.4579	49.2043	1.7831	172.582	1220.62	307.61	3529
12	2015	1521	108406	154631	358341	5741.9	168673195	10985485	2614667	87.2	9.9	0.156788	11.1747	15.9397	36.9386	0.591887	173.872	1132.41	269.526	9701
13	2015	869	72003	113855	243481	6364.6	119907309	7787121	2161871	92.4	9.8	0.148547	12.3082	19.4624	41.6207	1.08797	204.97	1331.13	369.551	5850
14	2015	1173	74422	109558	275881	5789.35	90067194	8393935	1868300	86.4	9.4	0.177324	11.2505	16.5621	41.7054	0.875185	136.156	1268.92	282.434	6615
15	2015	702	34642	47080	105185	7382.62	44058120	2491859	538920	73.2	10.1	0.287705	14.1975	19.2951	43.1086	3.02566	180.566	1021.25	220.869	2440
16	2015	1581	102024	153566	328500	8749.42	241218306	9953981	2924794	88.6	9.8	0.190138	12.2699	18.4686	39.5069	1.05225	290.1	1197.11	351.749	8315
17	2015	568	40088	62764	134277	6014.92	58851866	4483432	1037227	90.4	9.1	0.126644	8.93824	13.9942	29.9391	1.34112	131.219	999.65	231.266	4485
18	2015	616	38735	45442	117699	6691.55	48254958	3098939	665038	78.5	9.8	0.235744	14.824	17.3907	45.0436	2.56087	184.673	1185.97	254.511	2613
19	2015	1020	66516	88580	222644	7452.34	90125375	5723587	1220942	85.4	11.1	0.235131	15.3333	20.4195	51.3241	1.71792	207.758	1319.41	281.453	4338
20	2015	168	9916	12814	29566	6252.78	17139418	868134	205364	83.2	10.7	0.245614	14.4971	18.7339	43.2251	9.1415	250.576	1269.2	300.24	684
21	2015	181	8571	10510	28322	6158.79	11082996	716231	139169	76	9.5	0.313692	14.8544	18.2149	49.0849	10.6738	192.08	1241.3	241.194	577
22	2015	1014	48466	80379	167248	4961.78	72941538	5189257	1217929	83.4	9.4	0.263651	12.6017	20.8994	43.4862	1.29011	189.656	1349.26	316.674	3846
23	2015	1927	133132	183621	378884	7230.88	187113004	11621153	2825193	84.3	9.4	0.195317	13.494	18.6115	38.403	0.732909	189.654	1177.9	286.356	9866
24	2015	338	38559	57911	103526	15498.5	145433676	3121127	1649741	95.7	10.6	0.13751	15.6871	23.5602	42.118	6.30534	591.675	1269.78	671.172	2458
25	2015	1274	51793	64863	140257	7081.4	49677869	3219760	857130	76.9	10.8	0.362035	14.7181	18.4322	39.8571	2.01233	141.17	914.964	243.572	3519
26	2015	1942	93268	141171	345771	5852.19	160082045	10395523	2752533	89.6	10.1	0.236945	11.3797	17.2244	42.1878	0.71403	195.317	1268.37	335.839	8196
27	2015	402	24412	28250	55556	13062.4	71512648	1401922	566417	81.6	10.9	0.279361	16.9646	19.6317	38.6074	9.07742	496.961	974.233	393.618	1439
28	2015	139	3617	2440	9944	5180.45	5486127	244036	38512	73.2	8.8	0.421212	10.9606	7.39394	30.1333	15.6983	166.246	739.503	116.703	330
29	2015	914	34905	47753	118024	5393.2	49824336	3953881	822326	86.9	8.8	0.383229	14.6352	20.0222	49.486	2.2613	208.907	1657.81	344.791	2385
30	2015	1101	45823	70789	181269	4376.04	88151379	5753861	1619341	82.9	8.8	0.236114	9.82694	15.181	38.8739	0.93846	189.044	1233.94	347.275	4663
31	2015	1049	86071	119938	239444	7485.37	246421979	7154096	2309982	88.9	10.1	0.175272	14.3811	20.0398	40.0074	1.25069	411.733	1195.34	385.962	5985
1	2016	1039	63522	97962	216281	5647.19	98290990	7038225	1747010	84.8	8.8	0.172219	10.5291	16.2377	35.8497	0.936051	162.922	1166.62	289.576	6033
2	2016	638	59606	78568	110073	18358.2	155261018	2965602	1235322	82.2	10.5	0.290661	27.1554	35.7941	50.1472	8.36366	707.339	1351.07	562.789	2195
3	2016	699	34674	57724	136245	6209.2	63899695	4224240	1070975	84.4	9.2	0.224759	11.1492	18.5608	43.8087	1.99653	205.465	1358.28	344.365	3110
4	2016	587	42869	67914	131892	6620.49	96384304	4243445	1246309	81.9	8.7	0.146165	10.6746	16.9109	32.8416	1.64853	240.001	1056.63	310.336	4016
5	2016	446	28249	32533	100638	3841.07	43496190	3063754	576640	82.6	9.1	0.176984	11.2099	12.9099	39.9357	1.52423	172.604	1215.78	228.825	2520
6	2016	1381	132914	198249	371685	8006.81	370428821	12109127	5018903	84	8.8	0.115972	11.1617	16.6484	31.2131	0.672389	311.076	1016.89	421.473	11908
7	2016	543	47555	79424	148480	6135.17	92831006	5294234	1320324	88	8.6	0.111797	9.79102	16.3525	30.5703	1.26316	191.128	1090.02	271.839	4857
8	2016	1220	40453	65260	159098	5202.96	56265131	5017683	1183426	78.2	8.5	0.324641	10.7645	17.3656	42.3358	1.3845	149.721	1335.2	314.908	3758
9	2016	211	11286	17695	31667	7697.59	17652020	907216	189218	78.2	9	0.220481	11.7931	18.4901	33.0899	8.04346	184.452	947.979	197.72	957
10	2016	1618	101017	116049	270831	6186.65	131812056	8830453	1848901	86.3	8.8	0.21939	13.6972	15.7355	36.7228	0.838868	178.728	1197.35	250.698	7375
11	2016	1031	54006	68977	181514	6310.73	64552357	4718480	1160462	82.7	10.7	0.297719	15.5951	19.9183	52.4152	1.82233	186.406	1362.54	335.103	3463
12	2016	1596	115645	168991	387054	5756.94	181457916	11946588	2868462	87.9	9.7	0.163224	11.8271	17.2828	39.5842	0.588765	185.578	1221.78	293.359	9778
13	2016	927	75025	120792	256909	6552.75	126660279	8375054	2569987	92	9.7	0.157519	12.7485	20.5254	43.6549	1.11347	215.226	1423.12	436.701	5885
14	2016	1260	80901	119612	299251	5875.2	95718058	9111880	2024978	86	9.5	0.190189	12.2115	18.0546	45.17	0.886823	144.48	1375.38	305.657	6625
15	2016	720	36432	51181	109676	7343.78	47614428	2739018	581353	74.7	9.9	0.295567	14.9557	21.0103	45.023	3.01469	195.462	1124.39	238.651	2436
16	2016	1678	111962	166048	356188	8261.81	247529630	10734363	3188666	87.3	9.6	0.200215	13.359	19.8124	42.4995	0.985779	295.346	1280.8	380.464	8381
17	2016	592	42331	67540	143049	6244.93	62947414	4779057	1156309	89.4	9.1	0.131673	9.41526	15.0222	31.8169	1.389	140.008	1062.96	257.186	4496
18	2016	662	40679	50291	124837	6549.37	50706766	3344690	684939	78.3	9.6	0.257889	15.8469	19.5914	48.6315	2.55137	197.533	1302.96	266.825	2567
19	2016	1190	70666	95724	239350	7491.95	95512057	6153637	1342778	83.8	10.8	0.275017	16.3314	22.1225	55.3155	1.73144	220.735	1422.15	310.325	4327
20	2016	190	10810	14226	32027	6211.69	18645213	957129	230536	84.4	9.3	0.273381	15.554	20.4691	46.082	8.93769	268.276	1377.16	331.706	695
21	2016	199	8656	11641	29156	6131.65	12066703	776567	153280	74.4	9.3	0.341924	14.8729	20.0017	50.0962	10.5355	207.332	1334.31	263.368	582
22	2016	1085	52531	89830	180316	4991.63	79171200	5685023	1384579	82.2	9.2	0.280072	13.5599	23.1879	46.5452	1.2885	204.366	1467.48	357.403	3874
23	2016	2018	141053	195766	399427	7177.04	203075456	12924743	3300858	85	8.9	0.202346	14.1435	19.6296	40.0508	0.719647	203.625	1295.97	330.979	9973
24	2016	349	40259	60845	110148	15126.8	149020321	3423374	1909588	95.8	10.1	0.141467	16.319	24.6636	44.6486	6.13165	604.055	1387.67	774.053	2467
25	2016	1393	53548	72242	147011	6932.8	53807069	3633943	937451	75.9	10.5	0.396414	15.2385	20.5583	41.8358	1.97291	153.122	1034.13	266.776	3514
26	2016	2066	98851	153305	375378	5995.27	172193021	11214137	3049925	90.2	10.1	0.250394	11.9805	18.5802	45.4948	0.726611	208.694	1359.12	369.643	8251
27	2016	421	25622	29948	57561	12348.1	73848482	1520822	633634	82.1	10.3	0.291753	17.7561	20.754	39.8898	8.55725	511.77	1053.93	439.109	1443
28	2016	145	3776	2947	10397	6736.63	5802386	236570	49090	74.5	9.2	0.426471	11.1059	8.66765	30.5794	19.8136	170.658	695.794	144.382	340
29	2016	919	37242	50792	123216	5630.72	53675768	4161470	890552	86.5	8.7	0.378501	15.3386	20.9193	50.7479	2.31908	221.07	1713.95	366.784	2428
30	2016	1187	50119	81145	194727	4436.39	95716619	6376278	1832477	83	8.6	0.253795	10.7161	17.3498	41.635	0.948556	204.654	1363.33	391.806	4677
31	2016	1130	91203	130146	254793	7650.99	253516560	7819616	2520606	89.4	9.9	0.1861	15.0203	21.4338	41.962	1.26004	417.517	1287.82	415.12	6072
1	2017	1095	69936	107816	233219	5480.75	108493292	7842577	1896957	86.2	8.7	0.180783	11.5463	17.8002	38.504	0.904863	179.121	1294.8	313.184	6057
2	2017	656	62589	82091	113664	17994.8	146027148	3141585	1289131	82.4	10.1	0.298997	28.5273	37.4161	51.8067	8.20184	665.575	1431.9	587.571	2194
3	2017	749	38073	63754	150545	6090.78	68117856	4612139	1205712	84.1	9.3	0.238232	12.1097	20.278	47.8833	1.93727	216.66	1466.97	383.496	3144
4	2017	606	45908	72270	139362	6527.66	98892919	4446509	1290372	83.1	8.6	0.149077	11.2935	17.7786	34.2834	1.60582	243.279	1093.85	317.435	4065
5	2017	526	30706	39226	111206	3770.33	47172117	3345442	619205	81.6	8.8	0.208565	12.1753	15.5535	44.0944	1.49498	187.042	1326.5	245.521	2522
6	2017	1464	140970	211110	393449	7814.76	371464361	12966396	5656646	84	8.7	0.120583	11.6111	17.3882	32.4066	0.643667	305.959	1067.98	465.913	12141
7	2017	589	50511	85396	161506	6153.34	98442326	5695947	1463126	87.7	8.6	0.120033	10.2937	17.4029	32.9134	1.25399	200.616	1160.78	298.171	4907
8	2017	1270	44793	73015	178296	5132.11	63673018	5676612	1350687	79.9	8.2	0.333947	11.7783	19.1993	46.883	1.34949	167.428	1492.67	355.164	3803
9	2017	208	11821	18822	32514	7095.73	18761401	970961	222631	81.1	8.9	0.213992	12.1615	19.3642	33.4506	7.30013	193.019	998.931	229.044	972
10	2017	1846	108323	126872	299523	6250.68	141426200	9376952	1928092	83.7	8.8	0.249156	14.6205	17.124	40.4269	0.84366	190.884	1265.62	260.236	7409
11	2017	1089	56237	72229	200838	5764.14	65799755	5053273	1151022	78.9	10.5	0.320388	16.5452	21.2501	59.0874	1.69583	193.586	1486.69	338.635	3399
12	2017	1632	126361	184617	413827	5916.02	191347664	12998513	3080635	88.4	9.6	0.166039	12.8559	18.7829	42.1027	0.601895	194.677	1322.47	313.423	9829
13	2017	979	79219	127164	270862	6145.2	135382043	8970797	2797832	92.7	9.5	0.16582	13.4179	21.5386	45.8777	1.04085	229.306	1519.44	473.888	5904
14	2017	1313	89499	128449	319455	5936.45	102552476	9799671	2184293	85.2	9.1	0.19795	13.493	19.3651	48.1615	0.894987	154.609	1477.41	329.307	6633
15	2017	775	39076	54750	118697	6569	49946625	3032828	682795	74.7	9.8	0.318537	16.0608	22.5031	48.7863	2.69996	205.288	1246.54	280.639	2433
16	2017	1727	118482	174191	369784	8323.34	257169400	11302704	3415579	87.5	9.5	0.205034	14.0665	20.6804	43.9017	0.988168	305.318	1341.89	405.506	8423
17	2017	669	46097	74324	160095	5822.45	67864048	5213659	1269694	85.8	8.9	0.148304	10.2188	16.4762	35.4899	1.29072	150.441	1155.77	281.466	4511
18	2017	654	41153	50784	126595	6271.02	51750278	3458027	744459	77.6	9.4	0.258907	16.2918	20.1045	50.1168	2.48259	204.87	1368.97	294.719	2526
19	2017	1268	74730	102188	252969	7040.94	99782559	6528002	1466104	82	10.5	0.294063	17.3307	23.6985	58.6663	1.63287	231.407	1513.92	340.006	4312
20	2017	209	11574	17190	34822	5697.45	19802011	1044639	235406	80.8	8.9	0.296454	16.417	24.383	49.3929	8.08149	280.88	1481.76	333.909	705
21	2017	212	9664	13294	32028	5814.11	12784785	830268	169422	70.6	9	0.361775	16.4915	22.686	54.6553	9.9217	218.17	1416.84	289.116	586
22	2017	1150	57481	98355	193150	4731.19	85686565	6227190	1589684	83.7	9.1	0.29457	14.7236	25.1934	49.4749	1.21188	219.484	1595.08	407.194	3904
23	2017	2451	154571	215621	441032	6895.83	225115428	14079515	3805078	83.4	8.6	0.244294	15.4063	21.4912	43.9581	0.687315	224.375	1403.32	379.256	10033
24	2017	363	41441	63797	115916	15080.5	153462774	3678807	2037358	95.4	10.1	0.147202	16.8049	25.8706	47.0057	6.11535	622.315	1491.81	826.179	2466
25	2017	1388	54957	75482	154184	6746.55	58280367	3839666	1041546	77.6	10.4	0.395442	15.6573	21.5048	43.9271	1.92209	166.041	1093.92	296.737	3510
26	2017	2219	106355	167929	411911	5918.65	186284558	12434457	3373667	91.3	10.5	0.267704	12.8309	20.2593	49.6937	0.714036	224.737	1500.12	407.005	8289
27	2017	426	27504	31226	60158	11274.6	71237012	1484180	658955	78.1	10.1	0.302128	19.5064	22.1461	42.6652	7.99614	505.227	1052.61	467.344	1410
28	2017	148	4278	3342	11749	6464.96	6261344	276583	55901	72.1	8.7	0.424069	12.2579	9.57593	33.6648	18.5243	179.408	792.501	160.175	349
29	2017	919	38888	53370	131212	5343.46	56086027	4367501	1005421	85	8.5	0.370565	15.6806	21.5202	52.9081	2.15462	226.153	1761.09	405.412	2480
30	2017	1252	54589	94668	210840	4367.32	103523811	7004662	2061243	83.2	8.5	0.26678	11.632	20.1722	44.9265	0.930602	220.592	1492.58	439.216	4693
31	2017	1204	96744	139104	277076	7723.29	276330531	8526650	3184843	89.4	9.8	0.195138	15.6797	22.5452	44.907	1.25175	447.861	1381.95	516.182	6170
1	2018	1140	73770	116828	253595	5680.49	118227498	8227956	2117697	83.3	8.7	0.187623	12.1412	19.2278	41.7372	0.934905	194.581	1354.17	348.535	6076
2	2018	648	65287	83645	116397	18179.4	148828143	3392106	1407839	83.4	10.1	0.29562	29.7842	38.1592	53.1008	8.2935	678.961	1547.49	642.262	2192
3	2018	800	41981	69787	162147	5952.48	71203034	4791614	1382890	82.2	9.4	0.252924	13.2725	22.0635	51.2637	1.88191	225.112	1514.9	437.208	3163
4	2018	641	48994	77564	148012	6886.86	101428956	4670062	1354430	83.9	8.6	0.156189	11.9381	18.8996	36.0653	1.67808	247.147	1137.93	330.027	4104
5	2018	626	33639	44481	126147	3511.44	51903062	3844656	629892	81.6	8.4	0.248907	13.3753	17.6863	50.1579	1.3962	206.374	1528.69	250.454	2515
6	2018	1553	149303	225611	416243	7907.46	374831839	13681940	6641593	83	8.9	0.125769	12.0913	18.2711	33.7093	0.640384	303.557	1108.03	537.868	12348
7	2018	624	53521	90430	173207	6345.97	101829607	6021257	1696021	87.6	8.7	0.126137	10.8189	18.2798	35.0125	1.28279	205.841	1217.15	342.838	4947
8	2018	1309	48673	81268	189167	5033.94	70868656	6335968	1508056	81.8	8.1	0.342491	12.735	21.2632	49.4942	1.3171	185.423	1657.76	394.572	3822
9	2018	218	12745	20016	35863	6994.88	19824781	1026078	244283	79.6	8.9	0.221996	12.9786	20.3829	36.5204	7.12309	201.882	1044.89	248.761	982
10	2018	2108	118813	137010	320739	6164.03	151388131	9843590	2065127	82.7	9	0.283867	15.9996	18.45	43.1914	0.830061	203.862	1325.56	278.094	7426
11	2018	1105	56866	74408	209578	5357.82	65435241	5164364	1401073	73.8	10.2	0.332131	17.0923	22.3649	62.9931	1.61041	196.679	1552.26	421.122	3327
12	2018	1825	136228	200714	455677	5876.01	207119133	14567847	3325636	87.6	9.5	0.185016	13.8106	20.3481	46.196	0.595703	209.975	1476.87	337.149	9864
13	2018	995	82905	131436	281455	6339.2	141712296	9363422	3184197	92.7	9.4	0.16816	14.0113	22.2133	47.5672	1.07135	239.5	1582.46	538.144	5917
14	2018	1552	96314	138062	346350	5995.27	108785797	10359536	2382138	84.3	9.2	0.233911	14.5161	20.8081	52.2005	0.903582	163.957	1561.35	359.026	6635
15	2018	818	41561	58656	126378	6553.36	52619704	3315664	733493	76.1	9.6	0.337737	17.1598	24.218	52.1792	2.70576	217.257	1368.98	302.846	2422
16	2018	1853	124482	187386	387981	8704.02	264255909	11714336	3714783	86.4	9.6	0.219394	14.7386	22.1864	45.9367	1.03055	312.877	1386.97	439.827	8446
17	2018	716	48247	79460	172843	5824.22	71208583	5684701	1430251	86.7	8.9	0.158653	10.6907	17.6069	38.2989	1.29054	157.785	1259.63	316.918	4513
18	2018	780	44124	57447	140384	6297.15	54613895	3699690	783068	76	9.3	0.31401	17.7633	23.1268	56.5153	2.53508	219.863	1489.41	315.245	2484
19	2018	1369	78066	107627	265968	6682.5	101299601	6676373	1774713	78.1	10.3	0.31904	18.193	25.082	61.9828	1.55733	236.075	1555.9	413.59	4291
20	2018	231	12097	17896	35698	5496.29	21308099	1089379	240754	79.9	8.9	0.325352	17.038	25.2056	50.2789	7.74126	300.114	1534.34	339.09	710
21	2018	220	10014	14141	32521	5922.3	13010191	867453	163565	73.2	9	0.374787	17.0596	24.0903	55.402	10.0891	221.639	1477.77	278.646	587
22	2018	1175	60607	106308	204359	4822.51	90041359	6695312	1758655	84	8.9	0.298906	15.4177	27.0435	51.9865	1.22679	229.055	1703.21	447.381	3931
23	2018	2580	166567	234242	460703	6855.83	232966488	14447763	3960018	82.5	8.8	0.256029	16.5294	23.2452	45.7183	0.680344	231.186	1433.74	392.976	10077
24	2018	358	43881	66455	120787	14893.2	158289871	3958120	2289522	95.9	10.2	0.144646	17.7297	26.8505	48.8028	6.01745	639.555	1599.24	925.059	2475
25	2018	1368	57752	79841	163584	6950.18	60844062	4198537	1152226	79.6	10.5	0.390634	16.4911	22.7987	46.7116	1.98463	173.741	1198.9	329.019	3502
26	2018	2344	112917	180299	442215	6121.58	198632765	12816410	3846104	88.7	10.5	0.281697	13.5701	21.6679	53.1445	0.735678	238.713	1540.25	462.217	8321
27	2018	420	28224	31908	60337	11401.7	69571672	1551921	756994	77.5	9.2	0.303688	20.4078	23.0716	43.6276	8.24417	503.049	1122.14	547.356	1383
28	2018	158	4836	4076	12604	7673.26	6698449	269096	58399	64.6	8.9	0.446328	13.661	11.5141	35.6045	21.6759	189.222	760.158	164.969	354
29	2018	907	39757	54896	141848	4939.69	56890432	4452232	1077195	85.6	8.5	0.359921	15.7766	21.7841	56.2889	1.96019	225.756	1766.76	427.458	2520
30	2018	1280	57282	99894	223272	4321.88	108686051	7620142	2232932	85.8	8.6	0.272167	12.1799	21.2405	47.4744	0.918961	231.099	1620.27	474.789	4703
31	2018	1288	104074	149021	293690	7664.81	283051903	9232041	3289057	89.5	9.6	0.205324	16.5908	23.7559	46.8181	1.22187	451.223	1471.71	524.32	6273
1	2019	1241	79004	124915	272106	5875.57	130662639	8765772	2385411	83.1	8.6	0.20371	12.9685	20.5048	44.6661	0.964473	214.482	1438.9	391.565	6092
2	2019	664	68351	88451	120240	17320	156176986	3701610	1535684	82.6	9	0.303196	31.2105	40.3886	54.9041	7.90866	713.137	1690.23	701.226	2190
3	2019	846	44546	73763	171092	6188.47	78760715	5114090	1522573	82.2	9.4	0.26537	13.973	23.1377	53.6675	1.94118	247.054	1604.17	477.595	3188
4	2019	677	52917	82284	156264	7084.43	108526337	4967598	1488167	82.8	8.6	0.163645	12.7912	19.8898	37.7723	1.71246	262.331	1200.77	359.721	4137
5	2019	719	35335	56809	142943	3659.34	54576428	4146707	789576	82.3	8.6	0.286568	14.0833	22.6421	56.9721	1.45848	217.523	1652.73	314.697	2509
6	2019	1631	157813	237612	441895	8167.61	401317285	14634551	7532985	82.2	8.4	0.130595	12.6362	19.0257	35.3827	0.653984	321.337	1171.8	603.17	12489
7	2019	678	57947	98413	188283	6686.67	110303466	6660125	1822566	90	8.9	0.13609	11.6313	19.7537	37.7927	1.34217	221.404	1336.84	365.83	4982
8	2019	1340	53137	89261	205789	5273.57	76689411	6641048	1705507	81.5	8.2	0.348233	13.809	23.1967	53.4795	1.37047	199.297	1725.84	443.219	3848
9	2019	246	13636	21716	40762	7282.48	21918439	1111244	277215	78.4	8.9	0.247236	13.7045	21.8251	40.9668	7.31908	220.286	1116.83	278.608	995
10	2019	2120	124724	146798	328553	6335.9	164962786	9909472	2182428	81.3	9	0.284678	16.7482	19.7124	44.1188	0.850799	221.516	1330.67	293.061	7447
11	2019	1144	59148	78878	219027	5553.03	68236093	5469061	1545284	74.5	10.4	0.351459	18.1714	24.2329	67.2894	1.706	209.635	1680.2	474.742	3255
12	2019	1974	144633	213154	481174	6124.18	224507436	15706797	3697789	88.1	9.3	0.199374	14.6079	21.5285	48.5985	0.618542	226.752	1586.38	373.476	9901
13	2019	1035	84115	133912	288159	6710.21	149697198	9867122	3532289	92.3	9.3	0.174625	14.1918	22.5936	48.618	1.13214	252.568	1664.78	595.966	5927
14	2019	1616	98308	166643	365129	6216.5	115362642	10893116	2698802	83.7	9.1	0.243373	14.8054	25.0968	54.9893	0.936219	173.739	1640.53	406.446	6640
15	2019	794	43543	61071	128769	6695.18	55680034	3222214	789547	71.4	9.3	0.328778	18.0302	25.2882	53.3205	2.77233	230.559	1334.25	326.935	2415
16	2019	1941	133372	198679	407248	9069.26	282682902	12355386	4243077	85.7	9.4	0.229189	15.7483	23.4596	48.0869	1.07088	333.785	1458.9	501.013	8469
17	2019	807	52872	86228	189562	6061.32	79532765	6177271	1668300	84.8	8.9	0.178698	11.7077	19.0939	41.9756	1.34219	176.113	1367.86	369.42	4516
18	2019	797	45197	59784	145128	6623.44	57894955	3791286	840956	76.2	9.3	0.325572	18.4628	24.4216	59.2843	2.70566	236.499	1548.73	343.528	2448
19	2019	1364	80551	111548	267138	7181.25	107776873	6536268	1802132	73.8	10	0.318915	18.8335	26.0809	62.4592	1.67904	251.992	1528.24	421.354	4277
20	2019	219	12531	18416	35427	5867.2	22294865	1112013	272189	81.1	8.7	0.305439	17.477	25.6848	49.41	8.18298	310.947	1550.92	379.622	717
21	2019	220	10774	15001	34573	6308.66	13954121	929882	185998	74.1	9.2	0.372881	18.261	25.4254	58.5983	10.6927	236.511	1576.07	315.251	590
22	2019	1208	64685	114486	215683	5075.54	99953730	7010677	2003537	81.7	8.7	0.306288	16.4009	29.0279	54.6864	1.2869	253.432	1777.56	507.996	3944
23	2019	2615	175167	244056	481301	7306.02	249612348	14907244	4305938	80.7	8.6	0.258757	17.333	24.1496	47.6253	0.722939	246.994	1475.09	426.077	10106
24	2019	374	46253	69660	128499	15108.8	164667058	4303669	2755715	96.2	10	0.150746	18.6429	28.0774	51.7932	6.0898	663.712	1734.65	1110.73	2481
25	2019	1405	60640	84350	175047	7353.06	65775778	4393564	1237372	76.6	10.3	0.401773	17.3406	24.1207	50.0563	2.10268	188.092	1256.38	353.838	3497
26	2019	2417	119979	193426	469814	6290.69	222435760	13933195	4609665	89.4	10.3	0.289426	14.367	23.162	56.2584	0.753286	266.358	1668.45	551.99	8351
27	2019	441	30009	33370	60990	11879.9	72462342	1659273	809366	79.8	9.4	0.318412	21.6671	24.0939	44.0361	8.57754	523.194	1198.03	584.38	1385
28	2019	156	5032	4369	12748	7946.45	6466630	279105	64252	64.8	9.2	0.432133	13.9391	12.1025	35.313	22.0123	179.131	773.144	177.983	361
29	2019	917	43116	58942	144736	5238.56	62785920	4900888	1253833	87.9	8.4	0.358343	16.8488	23.0332	56.5596	2.04711	245.353	1915.16	489.97	2559
30	2019	1376	65349	111818	241339	4275.2	119437046	8069027	2636906	83.8	8.5	0.291896	13.8627	23.7204	51.1962	0.906915	253.367	1711.72	559.378	4714
31	2019	1372	111580	160174	307128	7377.32	297293819	9912404	3671668	88.4	9.3	0.215216	17.5027	25.1253	48.1769	1.15723	466.343	1554.89	575.948	6375
1	2020	1388	89170	137468	318499	6430.53	122336565	8094679	2502662	72.4	9.7	0.227355	14.6061	22.5173	52.1702	1.05332	200.387	1325.91	409.936	6105
2	2020	651	68831	89975	119180	18975.6	107863286	2455126	1129373	60.9	9.9	0.297396	31.444	41.1032	54.445	8.66864	492.751	1121.57	515.931	2189
3	2020	859	46784	76379	174917	6703.07	73461559	4547791	1575350	74.7	10	0.267685	14.579	23.8015	54.5083	2.08883	228.924	1417.2	490.916	3209
4	2020	695	55575	84983	169245	7685.21	95165502	4490109	1480322	71.6	8.7	0.167027	13.3562	20.4237	40.6741	1.84696	228.708	1079.09	355.761	4161
5	2020	705	35115	57680	132679	3616.05	46758750	3403336	639885	71.6	8.7	0.281887	14.0404	23.0628	53.0504	1.44584	186.96	1360.79	255.852	2501
6	2020	1700	165608	248250	459106	9047.24	334609481	12613700	7222798	71.1	8.7	0.134664	13.1185	19.6649	36.3677	0.71667	265.058	999.184	572.148	12624
7	2020	733	63464	106110	201994	6702.15	98667880	6342258	1964145	82.8	9.1	0.146045	12.6447	21.1417	40.2459	1.33536	196.589	1263.65	391.342	5019
8	2020	1378	56545	94926	212967	5576.57	71953441	6183221	1743896	75.7	8.4	0.35718	14.6566	24.605	55.2014	1.44546	186.505	1602.7	452.021	3858
9	2020	280	14654	22855	46614	8075.68	19520455	1024611	293029	66.6	9.3	0.27668	14.4802	22.584	46.0613	7.97992	192.89	1012.46	289.554	1012
10	2020	2244	130718	157490	347959	6728.51	151542868	8763150	2082221	70.8	9.3	0.300643	17.5131	21.0999	46.6183	0.901462	203.032	1174.06	278.969	7464
11	2020	1126	60694	82713	215214	6397.9	51107371	3278529	1026338	48.3	10.7	0.355093	19.1403	26.0842	67.8694	2.01763	161.171	1033.91	323.664	3171
12	2020	2205	155783	229019	502903	6409.07	202776683	14232521	3585418	78.1	9.5	0.221809	15.6708	23.0378	50.5888	0.644711	203.98	1431.7	360.67	9941
13	2020	1048	89032	138037	296015	7491.04	117871611	7129471	2786212	72.1	10.1	0.182419	15.4973	24.0273	51.5257	1.30392	205.173	1240.99	484.98	5745
14	2020	1649	99225	163747	376871	6406.53	104179189	10113880	2768059	76.2	9.5	0.248157	14.9323	24.6421	56.715	0.964113	156.778	1522.03	416.563	6645
15	2020	777	44733	62551	130166	6795.66	49105880	2607646	739053	58.8	9.6	0.323346	18.6155	26.0304	54.1681	2.82799	204.352	1085.16	307.554	2403
16	2020	1996	140084	206335	421681	9734.55	240455478	11073303	4178886	76.1	9.7	0.235461	16.5252	24.3406	49.7441	1.14835	283.656	1306.28	492.968	8477
17	2020	858	57271	91802	206819	6570.42	74786885	5825609	1704275	75.7	9	0.189865	12.6734	20.3147	45.7665	1.45395	165.494	1289.14	377.135	4519
18	2020	812	47372	70432	148846	7418.73	48432780	2902986	718879	61.1	10	0.338474	19.7466	29.3589	62.045	3.09242	201.887	1210.08	299.658	2399
19	2020	1359	82195	114271	269067	7652.01	91692262	5368359	1628242	62.2	10.4	0.319389	19.3173	26.8557	63.2355	1.79836	215.493	1261.66	382.666	4255
20	2020	218	13197	18839	35565	6257.28	19725292	977406	254973	68.8	8.7	0.302358	18.3037	26.129	49.3273	8.67861	273.582	1355.63	353.638	721
21	2020	215	11335	15495	35339	5884.82	12871831	920418	188703	70.2	9	0.362563	19.1147	26.1298	59.5936	9.92381	217.063	1552.14	318.218	593
22	2020	1218	66761	115830	219299	5549.7	86170684	5871977	1959597	68.7	9.1	0.307965	16.8802	29.287	55.4485	1.40321	217.878	1484.7	495.473	3955
23	2020	2640	181331	251744	499490	7856.71	221540413	13378638	4358871	71	8.9	0.259715	17.8388	24.7658	49.1382	0.772917	217.944	1316.15	428.812	10165
24	2020	398	47532	71534	134308	16966.9	131632704	3585572	2816305	85.2	10.7	0.159968	19.1045	28.7516	53.9823	6.81948	529.07	1441.15	1131.96	2488
25	2020	1420	62673	89701	181312	7026.05	62541822	3832866	1228405	65.9	10.3	0.406877	17.9579	25.7023	51.9519	2.01319	179.203	1098.24	351.979	3490
26	2020	2435	127025	201637	484832	6664.28	199847998	12456301	4683910	79	10.6	0.290885	15.1744	24.0876	57.9181	0.796115	238.738	1488.03	559.54	8371
27	2020	424	31579	34152	61524	13359.2	55367137	1274903	737010	61.6	9.6	0.305696	22.7678	24.6229	44.3576	9.63174	399.186	919.18	531.37	1387
28	2020	172	5324	5071	14335	6646.22	6733389	312113	71164	56.2	7.7	0.469945	14.5464	13.8552	39.1667	18.1591	183.972	852.768	194.437	366
29	2020	917	44966	62379	144983	5530.58	56176166	3778280	1084224	69.9	8.8	0.354054	17.3614	24.0846	55.978	2.13536	216.896	1458.8	418.619	2590
30	2020	1445	68879	118517	252460	4561.76	108810331	7720726	2529836	77.5	8.7	0.306014	14.5868	25.0989	53.4646	0.966066	230.433	1635.05	535.755	4722
31	2020	1429	119119	168523	316997	7697.83	259173560	8775989	3563761	77.9	9.5	0.220934	18.4167	26.0549	49.01	1.19014	400.701	1356.83	550.983	6468
1	2021	1338	93255	143074	318415	6599.04	139841008	8300162	2849062	70.7	8.9	0.218878	15.2552	23.4049	52.0882	1.07951	228.76	1357.79	466.066	6113
2	2021	644	72003	93655	122287	18594	142539643	3396840	1590108	73.2	8.9	0.294198	32.8931	42.7844	55.8643	8.49431	651.163	1551.78	726.408	2189
3	2021	858	47900	77695	178223	6934.13	84228139	5011953	1755184	78.2	9.7	0.267123	14.9128	24.189	55.4866	2.15882	262.23	1560.38	546.446	3212
4	2021	711	57775	90143	176316	7983.91	107218938	4810158	1934259	73.6	8.7	0.169811	13.7987	21.5293	42.1103	1.90683	256.076	1148.83	461.968	4187
5	2021	699	40728	65811	142546	4127.16	56082365	3605683	824091	69.6	8.5	0.280723	16.3566	26.4301	57.2474	1.65749	225.23	1448.07	330.96	2490
6	2021	1762	172386	264485	479712	9201.82	390943190	14140349	8638873	74.3	8.7	0.138915	13.5908	20.8519	37.8202	0.725467	308.218	1114.82	681.084	12684
7	2021	803	68105	116734	219722	6259.42	115504140	6911761	2191494	81.6	8.7	0.15942	13.5209	23.1753	43.6216	1.24269	229.311	1372.2	435.079	5037
8	2021	1449	61841	101692	232086	5643.68	83099997	6669813	1979419	76.5	8.3	0.376168	16.0543	26.3998	60.2508	1.46513	215.732	1731.52	513.868	3852
9	2021	269	15575	24229	48537	8685.7	22552935	1127404	455778	68.3	9.1	0.263725	15.2696	23.7539	47.5853	8.51539	221.107	1105.3	446.841	1020
10	2021	2395	138940	173482	360191	7018.93	173633794	8933276	2494734	68.9	9.2	0.321563	18.6547	23.2924	48.3608	0.942391	233.128	1199.42	334.954	7448
11	2021	1187	61047	85742	221206	6539.56	62530394	4093308	1391988	55.5	10.8	0.37984	19.535	27.4374	70.7859	2.09266	200.097	1309.86	445.436	3125
12	2021	2410	165784	243602	536984	6577.42	231608000	15135638	4251227	80.1	9.4	0.243853	16.7747	24.6486	54.3341	0.665529	234.35	1531.48	430.156	9883
13	2021	1167	93953	145716	314615	7517.04	152158807	9026952	3714566	78.9	9.4	0.200172	16.1154	24.9942	53.9648	1.28937	260.993	1548.36	637.147	5830
14	2021	1716	101997	168257	389837	6590.66	121763057	10598009	3219839	77.6	9.4	0.259136	15.4027	25.4088	58.87	0.995268	183.877	1600.42	486.234	6622
15	2021	806	46711	66136	133841	6818.74	56720728	2802858	786261	60.1	9.4	0.335833	19.4629	27.5567	55.7671	2.84114	236.336	1167.86	327.609	2400
16	2021	2030	142472	212386	429886	9906.6	252390544	11682131	4855660	77.2	9.5	0.238683	16.7516	24.9719	50.5451	1.1648	296.755	1373.56	570.918	8505
17	2021	939	61819	98277	223990	6880.35	88557756	6377937	2016675	76.2	9	0.207881	13.6859	21.7571	49.5882	1.52321	196.054	1411.99	446.463	4517
18	2021	825	48900	71737	151196	7816.35	59443931	3307760	863347	66.4	9.9	0.347368	20.5895	30.2051	63.6615	3.29109	250.29	1392.74	363.515	2375
19	2021	1444	84828	120506	278149	7844.61	105715453	5752941	1892850	62.7	10.1	0.341452	20.0586	28.4952	65.7718	1.85496	249.977	1360.35	447.588	4229
20	2021	213	13421	19446	35703	6249.34	21390581	989158	300897	67.4	8.4	0.293793	18.5117	26.8221	49.2455	8.61977	295.042	1364.36	415.03	725
21	2021	222	11977	16970	35825	5897.71	14791478	885678	232631	66.6	9	0.373737	20.1633	28.569	60.3114	9.9288	249.015	1491.04	391.635	594
22	2021	1270	71008	121448	233562	5856.34	103367113	6494974	2642468	72.4	9	0.321194	17.9585	30.7152	59.0698	1.48112	261.424	1642.63	668.302	3954
23	2021	2654	189074	267072	522326	8068.12	260234140	14845499	5230814	75.3	8.8	0.260964	18.5913	26.2608	51.3595	0.793325	255.884	1459.73	514.338	10170
24	2021	426	50636	75729	142730	17984	170194818	4316285	3928060	89.3	10	0.171153	20.3439	30.4255	57.3443	7.22541	683.788	1734.14	1578.17	2489
25	2021	1427	64644	94922	186067	7053.9	73704314	4019200	1382829	67	10.3	0.410057	18.5759	27.2764	53.4675	2.02698	211.794	1154.94	397.365	3480
26	2021	2481	135776	214595	497531	6659.07	233551134	13527406	5510729	82.2	10.4	0.296345	16.2179	25.6325	59.428	0.795397	278.967	1615.79	658.233	8372
27	2021	432	32359	37044	62238	13177.4	65576939	1608828	940913	68.4	8.4	0.314639	23.5681	26.9803	45.3299	9.59754	477.618	1171.76	685.297	1373
28	2021	179	6066	5751	14808	7072.46	7697565	308048	69762	56.6	8.2	0.489071	16.5738	15.7131	40.459	19.3237	210.316	841.661	190.607	366
29	2021	924	46804	66837	142184	5919.22	63769331	4167224	1256768	73.6	8.3	0.356895	18.078	25.8158	54.9185	2.2863	246.309	1609.59	485.426	2589
30	2021	1405	70848	123468	256141	4752.55	124565515	7920996	2596841	78.5	8.7	0.299574	15.1062	26.3258	54.6143	1.01334	265.598	1688.91	553.697	4690
31	2021	1485	128139	180095	327374	7536.98	298425181	9906388	3940254	79.9	8.9	0.227064	19.5931	27.5375	50.0572	1.15244	456.308	1514.74	602.485	6540
