# Supplementary material for: Evaluation of healthcare efficiency in China: a three-stage data envelopment analysis of directional slacks-based measure
Source: Front Public Health. 2024 May 30;12:1393143. doi: 10.3389/fpubh.2024.1393143 (PMC11169848; doi:10.3389/fpubh.2024.1393143)
Supplement: Supplementary file 1 [file Data_Sheet_1.ZIP › data/medical institutions2012-2021.xlsx]

## Sheet: Sheet1
DMU	ID	Year	in1	in2	in3	in4	in5	out1	out2	out3	out4	bad_out	in1_unit	in2_unit	in3_unit	in4_unit	in5_unit	out1_unit	out2_unit	out3_unit	out4_unit	population
anhui	1	2012	23275	92061	95046	222315	5.20581e+06	234915352	7089016	1386039	5.54724e+06	0.23	3.89344	15.4	15.8993	37.1889	870.828	392.966	1185.85	231.857	927.942	5978
beijing	2	2012	9632	74380	79534	100167	1.0853e+07	185297479	2249234	901347	1.12524e+07	1.28	4.63523	35.794	38.2743	48.2036	5222.81	891.711	1082.4	433.757	5415	2078
chongqing	3	2012	17961	51990	49823	130813	3.55997e+06	133049766	4481741	755543	3.79443e+06	0.32	6.03731	17.4756	16.7472	43.9708	1196.63	447.226	1506.47	253.964	1275.44	2975
fujian	4	2012	27276	66740	71124	139341	4.15198e+06	192031190	5098100	1039836	4.44537e+06	0.12	7.10128	17.3757	18.5171	36.2773	1080.96	499.951	1327.28	270.72	1157.35	3841
gansu	5	2012	26401	42956	37202	112296	1.68008e+06	119205625	2909178	462392	1.77816e+06	0.13	10.3533	16.8455	14.589	44.0376	658.854	467.473	1140.85	181.33	697.319	2550
guangdong	6	2012	46534	198966	199534	355274	1.48462e+07	714918028	12280074	4132514	1.54257e+07	0.4	4.21465	18.0207	18.0721	32.1777	1344.64	647.512	1112.22	374.288	1397.12	11041
guangxi	7	2012	34152	78043	85515	168691	4.417e+06	231892032	6963238	1044700	4.73518e+06	0.34	7.27567	16.6261	18.2179	35.9376	940.988	494.018	1483.43	222.561	1008.77	4694
guizhou	8	2012	27404	49179	48646	139211	2.8747e+06	115151333	5620611	817577	3.11746e+06	0.12	7.63981	13.7103	13.5618	38.8099	801.422	321.024	1566.94	227.928	869.1	3587
hainan	9	2012	5154	15525	19432	30289	1.06981e+06	39040679	838977	132687	1.12442e+06	0.15	5.66374	17.0604	21.3538	33.2846	1175.62	429.018	921.953	145.81	1235.63	910
hebei	10	2012	79119	142989	101988	284359	6.39766e+06	367916165	8707819	1611444	6.84413e+06	0.2	10.8949	19.69	14.0441	39.1571	880.978	506.632	1199.09	221.901	942.457	7262
heilongjiang	11	2012	21158	78589	70073	178210	3.81284e+06	115285849	4211114	1037849	3.90882e+06	0.71	5.68153	21.1034	18.8166	47.8545	1023.86	309.575	1130.8	278.692	1049.63	3724
henan	12	2012	69258	167608	156041	393993	7.96386e+06	496552408	12650627	2274421	8.42399e+06	0.16	7.26584	17.5837	16.3702	41.3337	835.487	520.932	1327.17	238.609	883.759	9532
hubei	13	2012	35240	109149	115745	252991	6.31154e+06	305791226	8673986	1641154	6.8269e+06	0.29	6.09583	18.8806	20.0216	43.7625	1091.77	528.959	1500.43	283.888	1180.92	5781
hunan	14	2012	58612	116440	112906	287013	6.3775e+06	228999444	10475760	1588346	6.88516e+06	0.12	8.89408	17.6692	17.1329	43.5528	967.754	347.495	1589.64	241.024	1044.79	6590
Inner Mongolia	15	2012	23046	59528	46774	110788	3.01423e+06	93340871	2568910	516830	3.25153e+06	0.36	9.35308	24.1591	18.983	44.9627	1223.31	378.818	1042.58	209.752	1319.62	2464
jiangsu	16	2012	31050	157902	155247	333118	1.33898e+07	450546481	9504513	2447204	1.3939e+07	0.17	3.82389	19.4461	19.1191	41.0244	1648.99	554.86	1170.51	301.38	1716.63	8120
jiangxi	17	2012	39509	67077	72055	163721	3.73285e+06	189724177	6616088	956128	3.97665e+06	0.13	8.82883	14.9893	16.1017	36.5857	834.157	423.965	1478.46	213.66	888.637	4475
jilin	18	2012	19734	61400	50975	127756	2.96135e+06	97428078	3014302	630798	3.15599e+06	0.66	7.31431	22.7576	18.8936	47.3521	1097.61	361.112	1117.24	233.802	1169.75	2698
liaoning	19	2012	35792	100972	98036	230962	5.68171e+06	175255041	5494359	1083420	5.88907e+06	0.72	8.18103	23.0793	22.4082	52.7913	1298.68	400.583	1255.85	247.639	1346.07	4375
ningxia	20	2012	4140	13011	12504	27765	824724	31151686	818688	178303	843516	0.18	6.28225	19.7436	18.9742	42.132	1251.48	472.711	1242.32	270.566	1279.99	659
qinghai	21	2012	5948	11918	10026	26018	577059	21340691	744164	116554	624576	0.26	10.4168	20.8722	17.5587	45.5657	1010.61	373.742	1303.26	204.123	1093.83	571
shaanxi	22	2012	36271	69471	79390	169230	3.54872e+06	160523540	4966517	1060647	3.74476e+06	0.27	9.57777	18.3446	20.9638	44.6871	937.08	423.88	1311.46	280.076	988.846	3787
shandong	23	2012	68840	200465	191721	473768	1.13706e+07	582646870	13992300	2529761	1.1907e+07	0.25	7.09106	20.6495	19.7488	48.8018	1171.26	600.172	1441.32	260.585	1226.52	9708
shanghai	24	2012	4845	55797	63245	109784	9.60965e+06	220859433	2767137	1155223	9.94245e+06	1.7	2.01959	23.2584	26.3631	45.7624	4005.69	920.631	1153.45	481.544	4144.41	2399
shanxi	25	2012	40192	87319	70337	165309	3.46726e+06	119006665	3484724	746796	3.59793e+06	0.18	11.3281	24.6108	19.8244	46.5922	977.243	335.419	982.166	210.484	1014.07	3548
sichuan	26	2012	76557	162877	139810	390147	8.63298e+06	424388851	13762220	2319915	9.22799e+06	0.43	9.46902	20.1456	17.2925	48.2557	1067.78	524.909	1702.19	286.941	1141.37	8085
tianjin	27	2012	4551	30690	27621	53509	3.39066e+06	96077236	1323836	424979	3.52807e+06	0.63	3.30261	22.2714	20.0443	38.8309	2460.57	697.222	960.694	308.403	2560.28	1378
tibet	28	2012	6660	4043	1732	8352	195754	10123668	144039	23312	234139	0.07	21.1429	12.8349	5.49841	26.5143	621.442	321.386	457.267	74.0063	743.297	315
xinjiang	29	2012	18320	50540	52449	131592	3.18453e+06	83865584	4464571	718166	3.3764e+06	0.23	8.13138	22.4323	23.2796	58.4075	1413.46	372.24	1981.61	318.76	1498.62	2253
yunnan	30	2012	23395	68466	60755	194707	3.6822e+06	200092496	6196508	1125783	3.99371e+06	0.26	5.05182	14.7843	13.1192	42.0443	795.12	432.072	1338.05	243.097	862.385	4631
zhejiang	31	2012	30271	129973	121313	213286	1.06272e+07	451911194	6290992	2042874	1.09312e+07	0.23	5.32471	22.8624	21.3391	37.5173	1869.35	794.919	1106.59	359.345	1922.82	5685
anhui	1	2013	24645	98613	103404	235959	5.99023e+06	254743420	7560368	1492489	6.34518e+06	0.26	4.11573	16.4684	17.2685	39.4053	1000.37	425.423	1262.59	249.247	1059.65	5988
beijing	2	2013	9683	77114	83879	104011	1.22755e+07	204663805	2456245	973212	1.27216e+07	1.2	4.55671	36.2889	39.4725	48.9464	5776.73	963.124	1155.88	457.982	5986.63	2125
chongqing	3	2013	18926	55141	55460	147436	4.23004e+06	139099534	5037832	868168	4.5118e+06	0.35	6.28562	18.3132	18.4191	48.9658	1404.86	461.971	1673.14	288.332	1498.44	3011
fujian	4	2013	28175	72642	79929	156149	4.7965e+06	203956273	5253383	1032250	5.1475e+06	0.11	7.25225	18.6981	20.5737	40.1928	1234.62	524.984	1352.22	265.701	1324.97	3885
gansu	5	2013	26697	44887	40954	116064	2.09282e+06	123929555	3205597	524839	2.0535e+06	0.18	10.5231	17.6929	16.1427	45.7485	824.919	488.489	1263.54	206.874	809.422	2537
guangdong	6	2013	47835	210306	217629	378367	1.68357e+07	757794438	12966883	4364218	1.74791e+07	0.49	4.24445	18.6607	19.3105	33.5729	1493.85	672.4	1150.57	387.242	1550.94	11270
guangxi	7	2013	33943	83310	94814	187216	5.39303e+06	249698807	8161944	1142110	5.75606e+06	0.32	7.17459	17.6094	20.041	39.5722	1139.93	527.793	1725.2	241.41	1216.67	4731
guizhou	8	2013	29177	55959	58666	166724	3.61021e+06	126624108	6460704	962241	3.8978e+06	0.15	8.03331	15.4072	16.1525	45.9042	993.999	348.635	1778.83	264.934	1073.18	3632
hainan	9	2013	5011	16725	20892	32100	1.21141e+06	42478527	905856	144688	1.25483e+06	0.22	5.44674	18.1793	22.7087	34.8913	1316.75	461.723	984.626	157.27	1363.94	920
hebei	10	2013	78485	150144	111526	303497	7.36255e+06	393093919	9193810	1691667	7.87386e+06	0.24	10.7691	20.6015	15.3027	41.6434	1010.23	539.371	1261.5	232.117	1080.39	7288
heilongjiang	11	2013	21369	80475	73974	189183	4.38648e+06	120940915	4694656	1091064	4.44104e+06	0.79	5.82897	21.9517	20.1784	51.6047	1196.53	329.899	1280.59	297.617	1211.41	3666
henan	12	2013	71464	180600	176534	429810	9.33694e+06	518604412	13176331	2463226	9.83527e+06	0.19	7.46516	18.8656	18.4408	44.8982	975.341	541.737	1376.41	257.31	1027.4	9573
hubei	13	2013	35631	117191	127871	288169	7.14863e+06	320597308	9507837	1816286	7.70427e+06	0.32	6.14539	20.2123	22.0543	49.7014	1232.95	552.945	1639.85	313.261	1328.78	5798
hunan	14	2013	62210	127241	125696	314090	7.69344e+06	244375823	11522435	1732989	8.10925e+06	0.13	9.42576	19.2789	19.0448	47.5894	1165.67	370.266	1745.82	262.574	1228.67	6600
Inner Mongolia	15	2013	23257	62055	52358	120065	3.40443e+06	98828476	2844963	553305	3.61815e+06	0.43	9.47332	25.277	21.3271	48.9063	1386.73	402.56	1158.84	225.379	1473.79	2455
jiangsu	16	2013	30998	169641	174158	368287	1.51781e+07	494401226	10492721	2647156	1.58665e+07	0.17	3.78394	20.7081	21.2595	44.9569	1852.8	603.517	1280.85	323.139	1936.83	8192
jiangxi	17	2013	38902	70251	78209	174299	4.2453e+06	198526885	6861718	1035209	4.47456e+06	0.13	8.69124	15.695	17.473	38.9408	948.459	443.536	1533	231.28	999.679	4476
jilin	18	2013	19913	61998	52715	133245	3.36318e+06	102045935	3046959	604699	3.49173e+06	0.83	7.46364	23.2376	19.7582	49.9419	1260.56	382.481	1142.04	226.649	1308.74	2668
liaoning	19	2013	35612	103344	103409	241860	6.39619e+06	178380704	5898550	1132919	6.66683e+06	0.79	8.15853	23.6756	23.6905	55.4089	1465.34	408.661	1351.33	259.546	1527.34	4365
ningxia	20	2013	4231	14317	13978	31134	969539	33385282	901857	204886	1.00227e+06	0.24	6.35285	21.497	20.988	46.7477	1455.76	501.281	1354.14	307.637	1504.9	666
qinghai	21	2013	6020	13239	11492	29529	733213	22035260	808145	131642	760649	0.24	10.5429	23.1856	20.1261	51.7145	1284.09	385.906	1415.32	230.546	1332.14	571
shaanxi	22	2013	37137	74397	89551	185139	4.12106e+06	171916585	5433800	1159925	4.32406e+06	0.26	9.76262	19.5576	23.5413	48.6696	1083.35	451.936	1428.44	304.922	1136.71	3804
shandong	23	2013	75426	231754	240078	489737	1.32139e+07	622079035	14061632	2622140	1.34898e+07	0.31	7.73918	23.7794	24.6335	50.2501	1355.82	638.292	1442.81	269.048	1384.14	9746
shanghai	24	2013	4929	57944	67939	114314	1.05272e+07	234066344	2900065	1390056	1.08031e+07	1.6	2.01348	23.6699	27.7529	46.6969	4300.31	956.153	1184.67	567.833	4413.03	2448
shanxi	25	2013	40281	88182	74849	172620	3.91178e+06	124864189	3662233	809122	4.12342e+06	0.22	11.3949	24.9454	21.1737	48.8317	1106.58	353.223	1035.99	228.889	1166.46	3535
sichuan	26	2013	80037	173890	158457	426635	9.84224e+06	435486086	14434463	2524227	1.05839e+07	0.41	9.87014	21.4441	19.5409	52.6125	1213.74	537.04	1780.05	311.287	1305.2	8109
tianjin	27	2013	4689	32059	29715	57743	3.80807e+06	105327145	1356494	480246	3.90005e+06	0.62	3.32553	22.7369	21.0745	40.9525	2700.76	747.001	962.052	340.6	2765.99	1410
tibet	28	2013	6725	5176	2397	11003	224782	11784297	198919	31764	265984	0.05	21.2145	16.3281	7.56151	34.7098	709.091	371.744	627.505	100.202	839.067	317
xinjiang	29	2013	18663	53020	56578	137325	3.61585e+06	93819545	4619993	745666	3.79495e+06	0.29	8.16761	23.2035	24.7606	60.0985	1582.43	410.589	2021.88	326.331	1660.81	2285
yunnan	30	2013	24264	74860	73305	210125	4.24892e+06	211198345	6709985	1287902	4.53471e+06	0.28	5.22818	16.1301	15.7951	45.2758	915.519	455.071	1445.81	277.505	977.098	4641
zhejiang	31	2013	30063	138279	132705	230056	1.19039e+07	475263495	6862932	2167281	1.23793e+07	0.25	5.19761	23.9072	22.9435	39.7746	2058.07	821.687	1186.54	374.703	2140.27	5784
anhui	1	2014	24824	103742	111497	252044	6.60351e+06	262820439	8181804	1584797	7.0701e+06	0.3	4.1394	17.299	18.5921	42.0283	1101.14	438.253	1364.32	264.265	1178.94	5997
beijing	2	2014	9638	79949	88488	109811	1.37136e+07	213599178	2692969	1089841	1.40177e+07	1.1	4.43943	36.8259	40.7591	50.5808	6316.72	983.875	1240.43	502	6456.8	2171
chongqing	3	2014	18767	58084	62739	160579	4.81156e+06	137979802	5488059	991114	5.15173e+06	0.4	6.16727	19.0877	20.6175	52.77	1581.19	453.433	1803.5	325.703	1692.98	3043
fujian	4	2014	28030	75324	85664	164781	5.38713e+06	212119356	5327991	1094056	5.77156e+06	0.1	7.1052	19.0935	21.7146	41.7696	1365.56	537.692	1350.57	277.327	1463.01	3945
gansu	5	2014	27916	47681	45472	122412	2.29935e+06	123287048	3364264	516003	2.53903e+06	0.2	11.0296	18.8388	17.966	48.3651	908.476	487.108	1329.22	203.873	1003.17	2531
guangdong	6	2014	48085	216799	233483	405751	1.90877e+07	780947749	13923645	4699209	1.97706e+07	0.5	4.18531	18.8701	20.3223	35.3165	1661.39	679.735	1211.91	409.018	1720.83	11489
guangxi	7	2014	34667	86525	103955	201600	5.96117e+06	249326114	8314717	1207206	6.33331e+06	0.3	7.26771	18.1394	21.7935	42.2642	1249.72	522.696	1743.13	253.083	1327.74	4770
guizhou	8	2014	28995	57845	67204	182189	4.19672e+06	130160314	6338357	1076532	4.43173e+06	0.2	7.8855	15.7316	18.2769	49.5483	1141.34	353.985	1723.78	292.775	1205.26	3677
hainan	9	2014	5075	17609	22383	34466	1.28849e+06	45312522	969633	160554	1.32422e+06	0.3	5.42201	18.813	23.9135	36.8226	1376.59	484.108	1035.93	171.532	1414.77	936
hebei	10	2014	78895	157725	121845	322909	8.23881e+06	412894081	9730862	1975748	8.75418e+06	0.3	10.7736	21.5383	16.6387	44.0952	1125.06	563.832	1328.81	269.8	1195.44	7323
heilongjiang	11	2014	21229	81371	77720	201337	4.55371e+06	120844594	4867033	1169295	4.74262e+06	0.9	5.88387	22.5529	21.541	55.8029	1262.11	334.935	1348.96	324.084	1314.47	3608
henan	12	2014	71154	189335	191117	459338	1.07506e+07	549630611	14372206	2688917	1.13608e+07	0.2	7.37729	19.6304	19.8151	47.6245	1114.63	569.861	1490.12	278.789	1177.89	9645
hubei	13	2014	36077	126123	144109	317500	8.5434e+06	344751784	10536575	2061897	9.0365e+06	0.3	6.20306	21.6855	24.778	54.5908	1468.95	592.764	1811.65	354.521	1553.73	5816
hunan	14	2014	61571	133372	136247	355485	8.36179e+06	250506548	12226715	1905605	8.84993e+06	0.1	9.31342	20.1743	20.6091	53.7717	1264.83	378.924	1849.45	288.248	1338.67	6611
Inner Mongolia	15	2014	23426	62182	56723	129011	3.77292e+06	100336312	2994013	582896	3.95198e+06	0.5	9.56554	25.3908	23.1617	52.6791	1540.59	409.703	1222.55	238.014	1613.71	2449
jiangsu	16	2014	31995	178551	188767	392293	1.69994e+07	525785762	11482357	2867796	1.76389e+07	0.2	3.86366	21.5615	22.7952	47.3727	2052.82	634.93	1386.59	346.31	2130.05	8281
jiangxi	17	2014	38873	74647	84140	186727	4.93989e+06	210871031	6945176	1102057	5.13802e+06	0.2	8.67701	16.6623	18.7812	41.6801	1102.65	470.694	1550.26	245.995	1146.88	4480
jilin	18	2014	19891	63234	57433	140995	3.79209e+06	106349360	3318321	687730	4.0204e+06	0.9	7.52877	23.9341	21.7385	53.3668	1435.31	402.534	1255.99	260.307	1521.73	2642
liaoning	19	2014	35441	101636	105828	255513	6.82652e+06	184512966	6319431	1231915	7.13113e+06	0.8	8.1324	23.3217	24.2836	58.6308	1566.44	423.389	1450.08	282.679	1636.33	4358
ningxia	20	2014	4255	15023	15096	32506	1.12654e+06	35620816	970942	244223	1.15175e+06	0.3	6.27581	22.1578	22.2655	47.944	1661.56	525.381	1432.07	360.211	1698.75	678
qinghai	21	2014	6241	12953	12750	33007	762460	22534190	878910	141477	845255	0.2	10.8351	22.4878	22.1354	57.3038	1323.72	391.219	1525.89	245.62	1467.46	576
shaanxi	22	2014	37247	76460	97221	199372	4.44654e+06	175084631	5918059	1212868	4.7707e+06	0.3	9.73269	19.9791	25.404	52.0962	1161.89	457.498	1546.4	316.924	1246.59	3827
shandong	23	2014	77012	230883	245711	500631	1.47967e+07	631266197	15017374	3002764	1.56814e+07	0.3	7.85196	23.5403	25.0521	51.0431	1508.64	643.624	1531.14	306.155	1598.83	9808
shanghai	24	2014	4984	61202	71929	117510	1.16029e+07	250597123	3185404	1610369	1.19937e+07	1.5	2.02027	24.8083	29.1565	47.6328	4703.26	1015.8	1291.21	652.764	4861.64	2467
shanxi	25	2014	40777	89835	79055	177442	4.5122e+06	127674055	3882370	852395	4.53187e+06	0.2	11.5581	25.4634	22.4079	50.2954	1278.97	361.888	1100.45	241.609	1284.54	3528
sichuan	26	2014	81070	179523	175520	459596	1.10304e+07	445206023	15011552	2779224	1.1924e+07	0.4	9.96068	22.0571	21.5653	56.4684	1355.25	547.003	1844.4	341.47	1465.05	8139
tianjin	27	2014	4990	33340	31577	60869	4.26791e+06	115775100	1485006	565382	4.40161e+06	0.6	3.49195	23.331	22.0973	42.5955	2986.64	810.183	1039.19	395.649	3080.2	1429
tibet	28	2014	6795	5609	2715	11929	293672	13130998	230589	37826	349581	0.2	20.9077	17.2585	8.35385	36.7046	903.605	404.031	709.505	116.388	1075.63	325
xinjiang	29	2014	18873	54805	59792	142956	4.03396e+06	99789713	4887018	796199	4.21798e+06	0.3	8.11742	23.572	25.717	61.4865	1735.04	429.203	2101.94	342.451	1814.18	2325
yunnan	30	2014	24281	75426	82823	224899	4.91765e+06	218902301	7259036	1534075	5.16401e+06	0.3	5.21835	16.2102	17.7999	48.3342	1056.88	470.454	1560.08	329.696	1109.82	4653
zhejiang	31	2014	30358	145725	145141	245756	1.3303e+07	504249625	7536903	2359224	1.38924e+07	0.3	5.15416	24.7411	24.6419	41.7243	2258.57	856.111	1279.61	400.547	2358.65	5890
anhui	1	2015	24853	107792	119303	267405	7.27189e+06	261240002	8386814	1736768	7.72435e+06	0.3	4.13459	17.9325	19.8474	44.4859	1209.76	434.603	1395.24	288.932	1285.04	6011
beijing	2	2015	9771	85232	94626	111555	1.51689e+07	217803310	2754283	1077245	1.53139e+07	1	4.46572	38.9543	43.2477	50.9849	6932.79	995.445	1258.81	492.342	6999.04	2188
chongqing	3	2015	19806	60973	69954	176549	5.15453e+06	145002951	5881072	1060495	5.46911e+06	0.4	6.45147	19.8609	22.7863	57.5078	1679	472.322	1915.66	345.438	1781.47	3070
fujian	4	2015	27921	77984	90450	173007	6.00244e+06	211900466	5218714	1139446	6.33075e+06	0.1	7.00828	19.5743	22.7033	43.4255	1506.64	531.879	1309.92	286.006	1589.04	3984
gansu	5	2015	27799	49610	47782	127743	2.41953e+06	125307849	3491717	554726	2.5876e+06	0.2	11.0182	19.6631	18.9386	50.6314	958.99	496.662	1383.95	219.868	1025.6	2523
guangdong	6	2015	48320	228539	254098	435666	2.06905e+07	785260862	14388786	4969272	2.15089e+07	0.5	4.13769	19.57	21.7587	37.3066	1771.75	672.428	1232.13	425.524	1841.83	11678
guangxi	7	2015	34439	91585	113202	214485	6.65587e+06	251883595	8282620	1262459	6.9103e+06	0.4	7.15839	19.0366	23.5298	44.5822	1383.47	523.558	1721.6	262.411	1436.35	4811
guizhou	8	2015	28712	63384	76032	196422	4.78823e+06	132011646	6265089	1132761	5.00953e+06	0.2	7.74326	17.0939	20.5049	52.9725	1291.32	356.018	1689.61	305.491	1351.01	3708
hainan	9	2015	5046	19002	24662	38698	1.47918e+06	46408719	1045097	179580	1.51137e+06	0.3	5.33968	20.1079	26.0974	40.9503	1565.27	491.098	1105.92	190.032	1599.33	945
hebei	10	2015	78594	166881	132837	342096	8.85628e+06	421340776	9840834	1768468	9.23164e+06	0.3	10.7003	22.7204	18.0854	46.5754	1205.76	573.643	1339.8	240.772	1256.86	7345
heilongjiang	11	2015	20752	82708	80955	212590	5.11603e+06	114748541	5120185	1119390	5.28099e+06	1	5.88042	23.4367	22.9399	60.2409	1449.71	325.159	1450.89	317.198	1496.46	3529
henan	12	2015	71394	198616	205366	489621	1.14839e+07	555529518	14921182	2865343	1.21233e+07	0.2	7.35945	20.4738	21.1696	50.4712	1183.78	572.652	1538.11	295.366	1249.7	9701
hubei	13	2015	36179	135997	165077	343147	9.49705e+06	348394038	11033422	2299235	9.90012e+06	0.4	6.18444	23.2474	28.2183	58.6576	1623.43	595.545	1886.06	393.032	1692.33	5850
hunan	14	2015	62646	150840	149345	396950	9.35698e+06	256961281	12953360	2043142	9.69069e+06	0.1	9.47029	22.8027	22.5767	60.0076	1414.51	388.452	1958.18	308.865	1464.96	6615
Inner Mongolia	15	2015	23886	64238	61223	133889	4.127e+06	100248525	2952983	560281	4.20377e+06	0.6	9.78934	26.327	25.0914	54.8725	1691.39	410.855	1210.24	229.623	1722.86	2440
jiangsu	16	2015	31925	189216	203998	413612	1.87748e+07	545791558	12140660	3024712	1.92848e+07	0.2	3.83945	22.756	24.5337	49.7429	2257.95	656.394	1460.09	363.766	2319.27	8315
jiangxi	17	2015	38557	76807	89579	197837	5.52991e+06	208383050	7096565	1176849	5.82339e+06	0.2	8.59688	17.1253	19.973	44.1108	1232.98	464.622	1582.29	262.397	1298.42	4485
jilin	18	2015	20612	67245	60719	144500	4.13362e+06	104692270	3372401	677926	4.31741e+06	1	7.88825	25.7348	23.2373	55.3004	1581.94	400.659	1290.62	259.444	1652.28	2613
liaoning	19	2015	35236	104552	110976	266986	7.5473e+06	185509799	6432780	1236482	7.76504e+06	0.9	8.12264	24.1014	25.5823	61.5459	1739.81	427.639	1482.89	285.035	1790.01	4338
ningxia	20	2015	4288	15860	16135	33804	1.20936e+06	35769882	970366	216839	1.25113e+06	0.2	6.26901	23.1871	23.5892	49.4211	1768.07	522.951	1418.66	317.016	1829.14	684
qinghai	21	2015	6223	13791	13194	34546	904382	22817098	832456	140872	972207	0.2	10.7851	23.9012	22.8666	59.8718	1567.39	395.444	1442.73	244.146	1684.93	577
shaanxi	22	2015	37030	79496	104317	211885	5.07512e+06	175011144	6225098	1258659	5.37715e+06	0.3	9.62819	20.6698	27.1235	55.0923	1319.58	455.047	1618.59	327.264	1398.11	3846
shandong	23	2015	77259	237118	254170	519369	1.60901e+07	615213256	15132772	2997672	1.66036e+07	0.4	7.83083	24.0339	25.7622	52.6423	1630.86	623.569	1533.83	303.839	1682.91	9866
shanghai	24	2015	5016	62983	75436	122813	1.32566e+07	256160436	3347986	1716461	1.35296e+07	1.5	2.04068	25.6237	30.69	49.9646	5393.25	1042.15	1362.08	698.316	5504.29	2458
shanxi	25	2015	41002	90216	83344	183209	4.61904e+06	125212623	3797054	876891	4.82818e+06	0.2	11.6516	25.6368	23.684	52.0628	1312.6	355.819	1079.02	249.188	1372.03	3519
sichuan	26	2015	80109	181480	190602	488755	1.24361e+07	450819345	15425686	2911980	1.31576e+07	0.4	9.77416	22.1425	23.2555	59.6334	1517.34	550.048	1882.1	355.293	1605.37	8196
tianjin	27	2015	5223	35871	33804	63693	4.6737e+06	118807437	1507194	572558	4.90976e+06	0.6	3.6296	24.9277	23.4913	44.262	3247.88	825.625	1047.39	397.886	3411.92	1439
tibet	28	2015	6814	6213	3190	14013	355237	13761702	287368	39125	436043	0.1	20.6485	18.8273	9.66667	42.4636	1076.48	417.021	870.812	118.561	1321.34	330
xinjiang	29	2015	18798	57283	63870	150263	4.51448e+06	103332720	5100315	846306	4.68234e+06	0.3	7.88176	24.018	26.7799	63.0034	1892.86	433.261	2138.5	354.845	1963.25	2385
yunnan	30	2015	24181	79567	93278	237597	5.46207e+06	228366499	7448302	1656259	5.81652e+06	0.3	5.18572	17.0635	20.0039	50.9537	1171.36	489.742	1597.32	355.192	1247.38	4663
zhejiang	31	2015	31137	158056	159945	272509	1.33196e+07	529734231	7896961	2438825	1.36645e+07	0.3	5.20251	26.4087	26.7243	45.532	2225.49	885.103	1319.46	407.49	2283.12	5985
anhui	1	2016	24385	112741	126350	281720	7.72261e+06	263001944	8913610	1801024	8.29972e+06	0.3	4.04194	18.6874	20.9431	46.6965	1280.06	435.939	1477.48	298.529	1375.72	6033
beijing	2	2016	9773	89411	98082	117041	1.64033e+07	232049739	3109106	1291653	1.67463e+07	1.1	4.45239	40.7339	44.6843	53.3216	7473.01	1057.17	1416.45	588.452	7629.27	2195
chongqing	3	2016	19933	64709	77463	190850	5.66835e+06	149056718	6280342	1131716	5.92239e+06	0.3	6.40932	20.8068	24.9077	61.3666	1822.62	479.282	2019.4	363.896	1904.31	3110
fujian	4	2016	27656	79685	95641	174767	6.23524e+06	219266573	5338778	1323388	6.60874e+06	0.1	6.88645	19.8419	23.815	43.5177	1552.6	545.983	1329.38	329.529	1645.6	4016
gansu	5	2016	28197	52791	50530	134346	2.74591e+06	130420565	3968855	609333	2.93585e+06	0.2	11.1893	20.9488	20.0516	53.3119	1089.64	517.542	1574.94	241.799	1165.02	2520
guangdong	6	2016	49079	243224	283793	465142	2.31958e+07	812006651	15448632	5564568	2.39897e+07	0.5	4.12151	20.4253	23.8321	39.0613	1947.92	681.9	1297.33	467.297	2014.59	11908
guangxi	7	2016	34253	96673	122602	224471	7.06234e+06	254233641	8584441	1431667	7.33439e+06	0.4	7.0523	19.9039	25.2423	46.216	1454.05	523.438	1767.44	294.764	1510.07	4857
guizhou	8	2016	28017	69007	85993	210279	5.42817e+06	138444990	6546079	1260351	5.69467e+06	0.2	7.4553	18.3627	22.8827	55.955	1444.43	368.401	1741.91	335.378	1515.35	3758
hainan	9	2016	5144	19874	26495	40324	1.59724e+06	48657469	1099111	200497	1.62876e+06	0.3	5.37513	20.767	27.6855	42.1358	1669.01	508.438	1148.5	209.506	1701.94	957
hebei	10	2016	78795	177140	143432	360485	9.63251e+06	434942997	11071235	1942252	1.01516e+07	0.3	10.6841	24.019	19.4484	48.8793	1306.1	589.753	1501.18	263.356	1376.49	7375
heilongjiang	11	2016	20375	84422	85418	220054	5.58205e+06	118908161	5612284	1202127	5.63295e+06	1	5.88363	24.3783	24.6659	63.5443	1611.91	343.367	1620.64	347.135	1626.61	3463
henan	12	2016	71271	206747	222123	521546	1.24761e+07	577769911	15938947	3147635	1.3128e+07	0.2	7.28891	21.1441	22.7166	53.3387	1275.94	590.888	1630.08	321.91	1342.6	9778
hubei	13	2016	36354	141741	174918	360558	1.03865e+07	354790816	11908419	2717043	1.08426e+07	0.4	6.1774	24.0851	29.7227	61.2673	1764.92	602.873	2023.52	461.69	1842.41	5885
hunan	14	2016	61055	160627	161531	425757	1.02124e+07	264308415	13910452	2222818	1.05384e+07	0.1	9.21585	24.2456	24.382	64.2652	1541.49	398.956	2099.69	335.52	1590.7	6625
Inner Mongolia	15	2016	24002	66391	66445	139236	4.42005e+06	103404189	3279938	610639	4.48562e+06	0.6	9.85304	27.2541	27.2763	57.1576	1814.47	424.484	1346.44	250.673	1841.39	2436
jiangsu	16	2016	32117	204647	221168	443060	1.93155e+07	551949189	13027468	3300700	1.96336e+07	0.2	3.83212	24.418	26.3892	52.8648	2304.68	658.572	1554.4	393.831	2342.63	8381
jiangxi	17	2016	38272	79187	95519	209097	6.09932e+06	213411742	7420483	1304691	6.47974e+06	0.2	8.51246	17.6128	21.2453	46.5073	1356.61	474.67	1650.46	290.189	1441.22	4496
jilin	18	2016	20829	69666	65749	151195	4.26103e+06	107607593	3658655	699047	4.47592e+06	1	8.11414	27.1391	25.6132	58.8995	1659.93	419.196	1425.26	272.321	1743.64	2567
liaoning	19	2016	36131	109800	119147	284384	8.14149e+06	192941947	6875342	1360957	8.36051e+06	0.9	8.35013	25.3755	27.5357	65.7231	1881.56	445.902	1588.94	314.527	1932.17	4327
ningxia	20	2016	4254	17070	18069	36313	1.31448e+06	38321962	1055863	245153	1.35243e+06	0.2	6.12086	24.5612	25.9986	52.2489	1891.33	551.395	1519.23	352.738	1945.94	695
qinghai	21	2016	6291	13670	14364	34749	983141	23566318	907275	155391	1.02747e+06	0.2	10.8093	23.488	24.6804	59.7062	1689.25	404.92	1558.89	266.995	1765.41	582
shaanxi	22	2016	36598	85681	116803	225400	5.48832e+06	184998227	6755281	1430247	5.7979e+06	0.3	9.44708	22.1169	30.1505	58.1828	1416.71	477.538	1743.75	369.191	1496.62	3874
shandong	23	2016	76997	244900	268379	540994	1.74868e+07	621629641	16842011	3518739	1.81368e+07	0.4	7.72055	24.5563	26.9106	54.2459	1753.41	623.313	1688.76	352.827	1818.59	9973
shanghai	24	2016	5016	65386	79373	129166	1.37858e+07	259319129	3661626	1990579	1.40597e+07	1.4	2.03324	26.5043	32.1739	52.3575	5588.06	1051.15	1484.24	806.882	5699.11	2467
shanxi	25	2016	42204	91699	92112	189689	5.0393e+06	129423922	4250371	962881	5.28443e+06	0.2	12.0102	26.0953	26.2129	53.9809	1434.06	368.309	1209.55	274.013	1503.82	3514
sichuan	26	2016	79513	185414	207633	519205	1.38054e+07	464246426	16472683	3234578	1.45234e+07	0.4	9.63677	22.4717	25.1646	62.9263	1673.18	562.655	1996.45	392.023	1760.19	8251
tianjin	27	2016	5443	37804	36088	65832	4.67491e+06	120035010	1623907	642346	4.98362e+06	0.6	3.772	26.1982	25.009	45.6216	3239.72	831.843	1125.37	445.146	3453.65	1443
tibet	28	2016	6835	6542	3833	14456	410985	13941952	287103	49821	524305	0.2	20.1029	19.2412	11.2735	42.5176	1208.78	410.057	844.421	146.532	1542.07	340
xinjiang	29	2016	18825	60302	67624	156912	4.85799e+06	109230285	5325376	909149	5.05272e+06	0.4	7.75329	24.8361	27.8517	64.626	2000.82	449.878	2193.32	374.444	2081.02	2428
yunnan	30	2016	24234	85876	105966	253555	6.15551e+06	244601498	8168550	1880660	6.51122e+06	0.3	5.18153	18.3613	22.6568	54.2132	1316.12	522.988	1746.54	402.108	1392.18	4677
zhejiang	31	2016	31546	168178	174523	289870	1.48121e+07	555212876	8694165	2680317	1.51752e+07	0.3	5.19532	27.6973	28.7423	47.7388	2439.41	914.382	1431.85	441.422	2499.21	6072
anhui	1	2017	24491	120839	138139	305746	8.419e+06	280122280	9908800	1947780	9.05502e+06	0.3	4.04342	19.9503	22.8065	50.4781	1389.96	462.477	1635.93	321.575	1494.97	6057
beijing	2	2017	9976	94417	103459	120645	1.73919e+07	224686566	3284204	1345762	1.75844e+07	1	4.54695	43.0342	47.1554	54.9886	7927.02	1024.1	1496.9	613.383	8014.77	2194
chongqing	3	2017	19682	68549	84853	206376	6.19819e+06	155527341	6827346	1275340	6.4964e+06	0.4	6.26018	21.8031	26.9889	65.6412	1971.44	494.68	2171.55	405.642	2066.28	3144
fujian	4	2017	27217	83966	101209	182375	6.66066e+06	226356151	5494190	1378188	7.03928e+06	0.1	6.69545	20.6558	24.8977	44.8647	1638.54	556.842	1351.58	339.038	1731.68	4065
gansu	5	2017	28857	56147	58444	146613	2.96395e+06	134580051	4327332	654963	3.12722e+06	0.2	11.4421	22.2629	23.1737	58.1336	1175.24	533.624	1715.83	259.7	1239.98	2522
guangdong	6	2017	49874	257974	307664	492064	2.45127e+07	836202228	16324104	6314144	2.52893e+07	0.5	4.1079	21.2482	25.3409	40.5291	2019.01	688.742	1344.54	520.068	2082.97	12141
guangxi	7	2017	34008	101141	131693	241140	7.44746e+06	261030575	8976010	1579281	7.75138e+06	0.4	6.93051	20.6116	26.8378	49.142	1517.72	531.956	1829.23	321.842	1579.66	4907
guizhou	8	2017	28034	75533	97970	232990	6.13528e+06	152417881	7272130	1428364	6.37527e+06	0.2	7.37155	19.8614	25.7612	61.2648	1613.27	400.783	1912.21	375.589	1676.38	3803
hainan	9	2017	5180	20764	28382	41954	1.62065e+06	49616436	1161471	235223	1.653e+06	0.3	5.32922	21.3621	29.1996	43.1626	1667.33	510.457	1194.93	241.999	1700.62	972
hebei	10	2017	80912	191941	158383	395036	1.03213e+07	432137899	11617777	2041741	1.07757e+07	0.3	10.9208	25.9065	21.3771	53.3184	1393.07	583.261	1568.06	275.576	1454.41	7409
heilongjiang	11	2017	20283	88477	90446	241732	5.39002e+06	117906619	5990396	1185728	5.45933e+06	0.9	5.96734	26.0303	26.6096	71.1186	1585.77	346.886	1762.4	348.846	1606.16	3399
henan	12	2017	71089	220314	241571	558998	1.36117e+07	585201385	17345749	3330212	1.4166e+07	0.2	7.23258	22.4147	24.5774	56.8723	1384.85	595.382	1764.75	338.815	1441.24	9829
hubei	13	2017	36357	147340	184283	376185	1.05165e+07	356018351	12768765	2943550	1.08013e+07	0.4	6.15803	24.956	31.2132	63.717	1781.25	603.012	2162.73	498.569	1829.49	5904
hunan	14	2017	58624	173037	172580	452335	1.09341e+07	270584057	14648555	2358628	1.12786e+07	0.1	8.83823	26.0873	26.0184	68.1946	1648.43	407.936	2208.44	355.59	1700.38	6633
Inner Mongolia	15	2017	24218	70301	71866	150325	4.47612e+06	104420544	3610137	706714	4.52308e+06	0.6	9.95397	28.8948	29.538	61.7859	1839.75	429.184	1483.82	290.47	1859.05	2433
jiangsu	16	2017	32037	217146	236906	469182	2.10501e+07	584337028	14161725	3525281	2.12594e+07	0.2	3.80351	25.7801	28.1261	55.7025	2499.12	693.74	1681.32	418.53	2523.97	8423
jiangxi	17	2017	37791	83648	104109	234047	6.19983e+06	216051523	8206115	1422285	6.48576e+06	0.2	8.37752	18.5431	23.0789	51.8836	1374.38	478.944	1819.13	315.293	1437.77	4511
jilin	18	2017	20828	70552	67149	153657	4.23236e+06	108432944	3822805	756561	4.40971e+06	1	8.24545	27.9303	26.5831	60.8302	1675.52	429.267	1513.38	299.51	1745.73	2526
liaoning	19	2017	35767	115715	127445	298609	8.18635e+06	200422682	7297810	1484295	8.35462e+06	0.9	8.29476	26.8356	29.5559	69.2507	1898.5	464.802	1692.44	344.224	1937.53	4312
ningxia	20	2017	4271	18187	21568	39820	1.34111e+06	40085810	1157289	248093	1.42309e+06	0.2	6.05816	25.7972	30.5929	56.4823	1902.29	568.593	1641.54	351.905	2018.56	705
qinghai	21	2017	6375	15508	16475	38321	1.0515e+06	25454783	975272	171412	1.11461e+06	0.3	10.8788	26.4642	28.1143	65.3942	1794.37	434.382	1664.29	292.512	1902.07	586
shaanxi	22	2017	35861	93209	126983	241265	5.6892e+06	191553873	7454384	1638808	5.89437e+06	0.3	9.18571	23.8753	32.5264	61.7994	1457.27	490.661	1909.42	419.777	1509.83	3904
shandong	23	2017	79050	264570	293647	584812	1.8382e+07	644363178	18189206	4050952	1.90133e+07	0.4	7.879	26.37	29.2681	58.2888	1832.16	642.244	1812.94	403.763	1895.07	10033
shanghai	24	2017	5144	67907	83939	134607	1.45968e+07	265794415	3909466	2113144	1.49078e+07	1.3	2.08597	27.5373	34.0385	54.5852	5919.22	1077.84	1585.35	856.912	6045.34	2466
shanxi	25	2017	42490	94281	96849	197525	5.24053e+06	134853251	4530018	1067280	5.40365e+06	0.2	12.1054	26.8607	27.5923	56.2749	1493.03	384.197	1290.6	304.068	1539.5	3510
sichuan	26	2017	80481	194909	228548	563475	1.50329e+07	485308922	18180300	3563619	1.56452e+07	0.4	9.70937	23.5142	27.5724	67.9786	1813.6	585.485	2193.3	429.921	1887.47	8289
tianjin	27	2017	5539	41127	38205	68409	4.31997e+06	121446639	1580238	661599	4.49401e+06	0.7	3.92837	29.1681	27.0957	48.517	3063.81	861.324	1120.74	469.219	3187.24	1410
tibet	28	2017	6826	7603	4460	16103	455887	15995616	327368	56812	588026	0.2	19.5587	21.7851	12.7794	46.1404	1306.27	458.327	938.017	162.785	1684.89	349
xinjiang	29	2017	18724	62303	70566	167577	4.76257e+06	112419725	5483369	1027753	4.98069e+06	0.3	7.55	25.1222	28.454	67.5714	1920.39	453.305	2211.04	414.417	2008.34	2480
yunnan	30	2017	24684	93925	128513	274809	6.69244e+06	254639950	8861269	2116885	7.10689e+06	0.3	5.25975	20.0139	27.384	58.5572	1426.05	542.595	1888.19	451.073	1514.36	4693
zhejiang	31	2017	31979	178704	187717	313520	1.64356e+07	595141249	9463499	3326655	1.67502e+07	0.3	5.18298	28.9634	30.4241	50.8136	2663.79	964.573	1533.79	539.166	2714.78	6170
anhui	1	2018	24925	126824	149723	328123	9.53411e+06	297019168	10096781	2169731	9.88551e+06	0.3	4.10221	20.8729	24.6417	54.0031	1569.14	488.84	1661.75	357.099	1626.98	6076
beijing	2	2018	10058	99807	107351	123626	1.99259e+07	235157972	3531143	1465541	1.93957e+07	1	4.5885	45.5324	48.974	56.3987	9090.28	1072.8	1610.92	668.586	8848.42	2192
chongqing	3	2018	20524	76379	95109	220104	6.38544e+06	159687654	7032988	1473174	6.59922e+06	0.4	6.48878	24.1476	30.0692	69.5871	2018.79	504.861	2223.52	465.752	2086.38	3163
fujian	4	2018	27590	91110	109330	192473	7.51347e+06	233667600	5746659	1440494	7.87715e+06	0.1	6.72271	22.2003	26.6399	46.8989	1830.77	569.365	1400.26	350.998	1919.38	4104
gansu	5	2018	27897	59560	64276	162737	3.22464e+06	132459276	4848139	666770	3.15464e+06	0.1	11.0922	23.6819	25.5571	64.7066	1282.16	526.677	1927.69	265.117	1254.33	2515
guangdong	6	2018	51451	276361	334551	516929	2.67506e+07	845302553	17087344	7345581	2.75656e+07	0.5	4.16675	22.381	27.0935	41.8634	2166.4	684.566	1383.81	594.88	2232.39	12348
guangxi	7	2018	33742	105979	140412	255940	8.00143e+06	255742589	9295105	1819109	8.29506e+06	0.4	6.8207	21.4229	28.3833	51.7364	1617.43	516.965	1878.94	367.72	1676.79	4947
guizhou	8	2018	28066	81475	109127	245639	6.89274e+06	163586180	8095951	1605169	7.01545e+06	0.2	7.34328	21.3174	28.5523	64.2698	1803.44	428.012	2118.25	419.981	1835.54	3822
hainan	9	2018	5325	22289	29959	44800	1.71704e+06	50785497	1195495	260151	1.73742e+06	0.3	5.42261	22.6976	30.5081	45.6212	1748.51	517.164	1217.41	264.92	1769.27	982
hebei	10	2018	85088	211387	172863	421916	1.09153e+07	431372507	12059273	2177634	1.13323e+07	0.3	11.4581	28.4658	23.2781	56.8161	1469.87	580.895	1623.93	293.245	1526.03	7426
heilongjiang	11	2018	20349	89489	93068	250129	5.06245e+06	111779824	5828164	1429058	5.15669e+06	1	6.11632	26.8978	27.9735	75.1815	1521.63	335.978	1751.78	429.534	1549.95	3327
henan	12	2018	71351	235649	263100	608519	1.5077e+07	585427744	19109867	3573788	1.54707e+07	0.2	7.23348	23.8898	26.6727	61.6909	1528.49	593.499	1937.33	362.306	1568.4	9864
hubei	13	2018	36486	152040	190858	393514	1.10738e+07	351494550	13176535	3326543	1.15931e+07	0.4	6.1663	25.6955	32.2559	66.5057	1871.52	594.042	2226.89	562.201	1959.28	5917
hunan	14	2018	56239	180882	184012	482439	1.15591e+07	269274119	15377036	2548743	1.19166e+07	0.1	8.47611	27.2618	27.7335	72.7112	1742.14	405.839	2317.56	384.136	1796.03	6635
Inner Mongolia	15	2018	24610	73563	76435	159006	4.73657e+06	105481067	3840003	757583	4.80231e+06	0.6	10.161	30.3728	31.5586	65.6507	1955.65	435.512	1585.47	312.792	1982.79	2422
jiangsu	16	2018	33254	233263	260422	491512	2.3143e+07	594421128	14474612	3811385	2.33308e+07	0.2	3.93725	27.6182	30.8338	58.1946	2740.11	703.79	1713.78	451.265	2762.35	8446
jiangxi	17	2018	36545	87304	110855	249490	6.53389e+06	212322869	8618696	1591499	7.03181e+06	0.2	8.09772	19.345	24.5635	55.2825	1447.79	470.469	1909.75	352.648	1558.12	4513
jilin	18	2018	22691	77108	76241	166994	4.42692e+06	110406451	4023247	793470	4.64681e+06	1	9.13486	31.0419	30.6928	67.2279	1782.17	444.47	1619.66	319.432	1870.7	2484
liaoning	19	2018	36029	120431	134492	314440	7.8568e+06	198690224	7377235	1790822	8.09793e+06	0.9	8.39641	28.066	31.3428	73.279	1831	463.039	1719.23	417.344	1887.19	4291
ningxia	20	2018	4450	19435	23277	41005	1.53067e+06	41456678	1202902	257488	1.46249e+06	0.2	6.26761	27.3732	32.7845	57.7535	2155.87	583.897	1694.23	362.659	2059.84	710
qinghai	21	2018	6396	16153	17577	39146	1.25908e+06	25335884	984615	165316	1.30287e+06	0.3	10.8961	27.5179	29.9438	66.6882	2144.94	431.616	1677.37	281.629	2219.55	587
shaanxi	22	2018	35300	99036	138021	253711	6.26343e+06	196279774	7950401	1806520	6.44398e+06	0.3	8.9799	25.1936	35.1109	64.5411	1593.34	499.313	2022.49	459.557	1639.27	3931
shandong	23	2018	81470	290416	322750	608459	1.91404e+07	655617685	18380531	4166911	1.96568e+07	0.4	8.08475	28.8197	32.0284	60.381	1899.42	650.608	1824.01	413.507	1950.66	10077
shanghai	24	2018	5293	71580	88005	139029	1.57431e+07	270168774	4181160	2362163	1.60556e+07	1.3	2.13859	28.9212	35.5576	56.1733	6360.87	1091.59	1689.36	954.409	6487.13	2475
shanxi	25	2018	42079	99490	103860	208305	5.71664e+06	129627761	4942914	1206700	5.94249e+06	0.2	12.0157	28.4095	29.6573	59.4817	1632.39	370.154	1411.45	344.575	1696.88	3502
sichuan	26	2018	81537	204956	247262	598898	1.61659e+07	515993846	18270007	4043116	1.68871e+07	0.4	9.79894	24.6312	29.7154	71.9743	1942.78	620.11	2195.65	485.893	2029.46	8321
tianjin	27	2018	5686	43105	39377	68247	4.49005e+06	119977653	1624928	758510	4.65055e+06	0.7	4.11135	31.1678	28.4722	49.3471	3246.6	867.517	1174.93	548.453	3362.65	1383
tibet	28	2018	6844	8322	5573	16787	553628	16407954	309053	59056	630063	0.2	19.3333	23.5085	15.7429	47.4209	1563.92	463.502	873.031	166.825	1779.84	354
xinjiang	29	2018	18450	63312	72347	178881	4.45493e+06	107192107	5429008	1091508	4.66489e+06	0.4	7.32143	25.1238	28.7091	70.9845	1767.83	425.366	2154.37	433.138	1851.15	2520
yunnan	30	2018	24954	99669	136886	291194	7.18074e+06	258328250	9570371	2291409	7.57173e+06	0.2	5.30597	21.1926	29.1061	61.9166	1526.84	549.284	2034.95	487.223	1609.98	4703
zhejiang	31	2018	32754	190782	201511	332086	1.77615e+07	627551592	10186432	3460838	1.82881e+07	0.3	5.22143	30.4132	32.1235	52.9389	2831.42	1000.4	1623.85	551.704	2915.36	6273
anhui	1	2019	26435	138406	163390	347395	1.05691e+07	333159292	10324099	2438537	1.10727e+07	0.3	4.3393	22.7193	26.8204	57.0248	1734.91	546.88	1694.7	400.285	1817.58	6092
beijing	2	2019	10336	105866	114891	127777	1.94712e+07	248863924	3841485	1597427	2.00363e+07	1	4.71963	48.3406	52.4616	58.3457	8890.97	1136.36	1754.1	729.419	9148.98	2190
chongqing	3	2019	21057	83293	103147	231806	6.97636e+06	175482812	7499305	1618661	7.43007e+06	0.4	6.60508	26.127	32.3548	72.712	2188.32	550.448	2352.35	507.736	2330.64	3188
fujian	4	2019	27788	99458	116214	202211	8.10193e+06	248996411	6077814	1583692	8.79463e+06	0.1	6.71694	24.0411	28.0914	48.8787	1958.41	601.877	1469.14	382.812	2125.85	4137
gansu	5	2019	26697	62807	79468	181172	3.16136e+06	126888408	5177654	825400	3.55533e+06	0.1	10.6405	25.0327	31.6732	72.2088	1260.01	505.733	2063.63	328.976	1417.03	2509
guangdong	6	2019	53900	291057	356330	545196	2.92934e+07	891797672	18141671	8372426	3.08388e+07	0.5	4.3158	23.3051	28.5315	43.6541	2345.53	714.067	1452.61	670.384	2469.28	12489
guangxi	7	2019	33679	115091	152390	277357	8.77133e+06	261311747	10436404	1966552	9.41479e+06	0.3	6.76014	23.1014	30.5881	55.6718	1760.6	524.512	2094.82	394.731	1889.76	4982
guizhou	8	2019	28511	89798	121386	264986	7.33509e+06	175797327	8545260	1808128	7.83019e+06	0.2	7.4093	23.3363	31.5452	68.8633	1906.21	456.854	2220.7	469.888	2034.87	3848
hainan	9	2019	5417	23928	32062	49764	1.87287e+06	52526284	1289504	301094	2.05181e+06	0.3	5.44422	24.0482	32.2231	50.0141	1882.28	527.902	1295.98	302.607	2062.12	995
hebei	10	2019	84651	228583	185025	430079	1.14177e+07	432278975	11855906	2291270	1.19969e+07	0.3	11.3671	30.6946	24.8456	57.752	1533.2	580.474	1592.04	307.677	1610.96	7447
heilongjiang	11	2019	20375	93517	97640	262575	5.3072e+06	112508919	6017206	1567226	5.57484e+06	1	6.2596	28.7303	29.9969	80.6682	1630.48	345.65	1848.6	481.483	1712.7	3255
henan	12	2019	70734	251393	278891	640147	1.66304e+07	610202911	20132199	3962535	1.73371e+07	0.2	7.14413	25.3907	28.168	64.6548	1679.67	616.304	2033.35	400.216	1751.04	9901
hubei	13	2019	35515	153642	194217	403300	1.21237e+07	353825758	13670245	3673224	1.29478e+07	0.3	5.99207	25.9224	32.7682	68.0445	2045.5	596.973	2306.44	619.744	2184.55	5927
hunan	14	2019	57230	190495	240515	506330	1.26357e+07	280980963	16067021	2883374	1.32688e+07	0.1	8.61898	28.689	36.2221	76.2545	1902.97	423.164	2419.73	434.243	1998.32	6640
Inner Mongolia	15	2019	24564	78094	80434	161083	4.84819e+06	107012004	3614057	825172	4.97847e+06	0.6	10.1714	32.3371	33.306	66.701	2007.53	443.114	1496.5	341.686	2061.48	2415
jiangsu	16	2019	34796	254659	279836	516015	2.54661e+07	617216469	15234276	4354951	2.60182e+07	0.2	4.10863	30.0695	33.0424	60.9299	3006.98	728.795	1798.83	514.223	3072.16	8469
jiangxi	17	2019	37029	96445	120413	267135	7.44261e+06	236277434	8826585	1821056	7.93388e+06	0.2	8.19951	21.3563	26.6636	59.153	1648.05	523.201	1954.51	403.245	1756.84	4516
jilin	18	2019	22198	79027	79315	170332	4.6416e+06	110419561	4019265	852192	4.84337e+06	1	9.06781	32.2823	32.3999	69.5801	1896.08	451.06	1641.86	348.118	1978.5	2448
liaoning	19	2019	34238	123873	139098	313847	8.26626e+06	199875532	7087975	1817056	8.61325e+06	1	8.00514	28.9626	32.5223	73.3802	1932.72	467.326	1657.23	424.844	2013.85	4277
ningxia	20	2019	4397	20755	24307	40971	1.52872e+06	43583230	1230343	291796	1.61161e+06	0.2	6.1325	28.947	33.901	57.1423	2132.1	607.855	1715.96	406.968	2247.72	717
qinghai	21	2019	6513	17402	18910	41443	1.19546e+06	26593571	1047452	187727	1.31704e+06	0.2	11.039	29.4949	32.0508	70.2424	2026.21	450.738	1775.34	318.181	2232.27	590
shaanxi	22	2019	35404	108685	150423	265814	6.92209e+06	208989669	8148847	2055172	7.19586e+06	0.3	8.97667	27.557	38.1397	67.3971	1755.09	529.893	2066.14	521.088	1824.51	3944
shandong	23	2019	83616	315311	341379	629722	2.07628e+07	674640523	18499273	4520255	2.13994e+07	0.4	8.2739	31.2004	33.7798	62.3117	2054.5	667.564	1830.52	447.284	2117.49	10106
shanghai	24	2019	5597	74743	92875	146454	1.66708e+07	275599946	4533827	2847888	1.74729e+07	1.2	2.25595	30.1262	37.4345	59.0302	6719.39	1110.84	1827.42	1147.88	7042.68	2481
shanxi	25	2019	42162	105741	108993	218441	6.03051e+06	131456549	4993312	1269435	6.70728e+06	0.2	12.0566	30.2376	31.1676	62.4653	1724.48	375.912	1427.88	363.007	1918.01	3497
sichuan	26	2019	83756	221689	270545	631763	1.78315e+07	560264451	19739860	4823664	1.90132e+07	0.4	10.0295	26.5464	32.3967	75.6512	2135.26	670.895	2363.77	577.615	2276.76	8351
tianjin	27	2019	5962	46420	41410	68262	4.90865e+06	122885315	1694359	810432	5.13316e+06	0.7	4.30469	33.5162	29.8989	49.2866	3544.15	887.259	1223.36	585.149	3706.25	1385
tibet	28	2019	6940	9317	5986	17063	566144	16342879	304686	64892	728167	0.2	19.2244	25.8089	16.5817	47.2659	1568.27	452.711	844.006	179.756	2017.08	361
xinjiang	29	2019	18376	67875	77306	186426	5.1507e+06	120319753	5875100	1269025	5.51828e+06	0.4	7.18093	26.524	30.2095	72.8511	2012.78	470.183	2295.86	495.907	2156.42	2559
yunnan	30	2019	25587	114031	158461	311899	7.51577e+06	282443267	10073302	2717230	8.15956e+06	0.2	5.42787	24.1899	33.615	66.1644	1594.35	599.158	2136.89	576.417	1730.92	4714
zhejiang	31	2019	34119	205515	219790	350191	1.84507e+07	681331526	11028274	3886888	1.95621e+07	0.3	5.352	32.2376	34.4769	54.9319	2894.23	1068.76	1729.93	609.708	3068.56	6375
anhui	1	2020	29391	164229	188182	407813	1.11762e+07	346065533	9455958	2553250	1.23696e+07	0.35	4.81425	26.9007	30.8242	66.7998	1830.67	566.856	1548.89	418.223	2026.14	6105
beijing	2	2020	10599	107716	117944	127033	1.67501e+07	182288842	2553809	1170530	1.70784e+07	1.27	4.84194	49.2079	53.8803	58.0324	7651.95	832.749	1166.66	534.733	7801.92	2189
chongqing	3	2020	20922	88706	109417	235520	7.22574e+06	170277291	6741158	1671026	7.99702e+06	0.44	6.51979	27.6429	34.0969	73.3936	2251.71	530.624	2100.7	520.731	2492.06	3209
fujian	4	2020	28105	105509	122471	216753	8.4828e+06	240447642	5318392	1567933	9.4987e+06	0.15	6.75439	25.3566	29.4331	52.0916	2038.64	577.86	1278.15	376.816	2282.79	4161
gansu	5	2020	26204	63511	81363	171866	2.97756e+06	110440999	4306015	677323	3.48438e+06	0.15	10.4774	25.3942	32.5322	68.7189	1190.55	441.587	1721.72	270.821	1393.19	2501
guangdong	6	2020	55900	306017	374457	564773	2.97279e+07	726395018	15676995	8042787	3.17397e+07	0.57	4.42807	24.2409	29.6623	44.738	2354.87	575.408	1241.84	637.103	2514.24	12624
guangxi	7	2020	33875	125515	167487	295562	8.85002e+06	231821373	9968601	2116888	9.87916e+06	0.37	6.74935	25.008	33.3706	58.8886	1763.3	461.888	1986.17	421.775	1968.35	5019
guizhou	8	2020	28880	97537	131472	276379	7.50161e+06	162092511	7764277	1854107	8.80163e+06	0.18	7.48574	25.2818	34.0778	71.6379	1944.43	420.146	2012.51	480.588	2281.4	3858
hainan	9	2020	6127	27159	35188	58474	2.29263e+06	53166300	1158199	330309	2.41313e+06	0.28	6.05435	26.837	34.7708	57.7806	2265.44	525.359	1144.47	326.392	2384.52	1012
hebei	10	2020	86939	239665	201377	441962	1.16941e+07	381796303	10283301	2188377	1.26612e+07	0.35	11.6478	32.1095	26.9798	59.2125	1566.73	511.517	1377.72	293.191	1696.31	7464
heilongjiang	11	2020	20461	96088	102278	253345	4.57671e+06	85003332	3609448	1044542	5.14753e+06	1.35	6.45254	30.3021	32.2542	79.8944	1443.3	268.065	1138.27	329.405	1623.31	3171
henan	12	2020	74644	276390	304335	667156	1.69996e+07	573645895	18243978	3830643	1.84979e+07	0.24	7.5087	27.803	30.6141	67.1116	1710.05	577.05	1835.23	385.338	1860.77	9941
hubei	13	2020	35447	159701	200020	411351	1.20837e+07	294560007	10270373	2923728	1.41398e+07	0.49	6.17006	27.7983	34.8164	71.6016	2103.34	512.724	1787.71	508.917	2461.23	5745
hunan	14	2020	56042	190058	235149	519902	1.28783e+07	267226932	14781071	2949606	1.361e+07	0.15	8.43371	28.6017	35.3874	78.2396	1938.05	402.147	2224.39	443.884	2048.16	6645
Inner Mongolia	15	2020	24549	80570	83443	162072	4.60458e+06	96123394	2944120	768858	4.967e+06	0.77	10.216	33.5289	34.7245	67.4457	1916.18	400.014	1225.19	319.958	2067	2403
jiangsu	16	2020	35747	267789	294159	535006	2.60433e+07	533555175	13557604	4283933	2.66722e+07	0.19	4.21694	31.5901	34.7008	63.1127	3072.23	629.415	1599.34	505.36	3146.42	8477
jiangxi	17	2020	36716	104866	129251	285847	7.85229e+06	219947192	8037421	1838211	8.73598e+06	0.21	8.12481	23.2056	28.6017	63.2545	1737.62	486.717	1778.58	406.774	1933.17	4519
jilin	18	2020	25616	85090	95420	173123	6.13377e+06	92785361	3047551	728239	4.81387e+06	1.19	10.6778	35.4689	39.7749	72.1647	2556.8	386.767	1270.34	303.559	2006.62	2399
liaoning	19	2020	34131	126188	142745	314488	7.82955e+06	162991678	5754196	1641067	7.99416e+06	1.12	8.02139	29.6564	33.5476	73.9102	1840.08	383.059	1352.34	385.68	1878.77	4255
ningxia	20	2020	4574	22240	25972	41261	1.51112e+06	39628932	1071090	274485	1.63839e+06	0.23	6.34397	30.846	36.0222	57.2275	2095.86	549.638	1485.56	380.7	2272.38	721
qinghai	21	2020	6407	18303	19678	41285	1.27814e+06	24002967	1015206	189861	1.46112e+06	0.28	10.8044	30.8651	33.1838	69.6206	2155.38	404.772	1711.98	320.17	2463.95	593
shaanxi	22	2020	34983	113863	155481	272424	7.62049e+06	176644472	6727611	2082171	7.3845e+06	0.32	8.84526	28.7896	39.3125	68.8809	1926.8	446.636	1701.04	526.465	1867.13	3955
shandong	23	2020	84872	329174	355651	646863	3.82348e+07	613289478	16586698	4545983	2.27258e+07	0.46	8.34943	32.3831	34.9878	63.6363	3761.42	603.334	1631.75	447.219	2235.69	10165
shanghai	24	2020	5897	78364	97151	152191	1.66949e+07	225640261	3756120	2893971	1.74209e+07	1.43	2.37018	31.4968	39.0478	61.17	6710.17	906.914	1509.69	1163.17	7001.97	2488
shanxi	25	2020	41140	108767	116339	223650	5.76142e+06	123003226	4261679	1263874	6.50157e+06	0.24	11.788	31.1653	33.335	64.0831	1650.84	352.445	1221.11	362.142	1862.91	3490
sichuan	26	2020	82793	234473	285807	649756	1.84234e+07	512277273	17554112	4885881	1.99793e+07	0.45	9.89046	28.0102	34.1425	77.6199	2200.86	611.967	2097.01	583.668	2386.73	8371
tianjin	27	2020	5838	49236	42714	68275	1.92739e+07	97827812	1295921	738305	5.19158e+06	0.84	4.20908	35.4982	30.796	49.2249	13896.1	705.319	934.334	532.304	3743.03	1387
tibet	28	2020	6939	9453	6843	18586	833156	16283090	328606	72152	856223	0.13	18.959	25.8279	18.6967	50.7814	2276.38	444.893	897.831	197.137	2339.41	366
xinjiang	29	2020	18158	69254	80681	181455	5.50738e+06	106995965	4402996	1102513	5.99295e+06	0.47	7.01081	26.739	31.151	70.0598	2126.4	413.112	1700	425.681	2313.88	2590
yunnan	30	2020	26626	122581	173175	325212	8.0117e+06	269825202	9679418	2623777	9.09485e+06	0.25	5.63871	25.9596	36.6741	68.8717	1696.67	571.421	2049.86	555.65	1926.06	4722
zhejiang	31	2020	34400	217677	233067	361317	1.84519e+07	604998673	9653779	3783037	1.97378e+07	0.35	5.31849	33.6545	36.0339	55.8622	2852.79	935.372	1492.54	584.885	3051.6	6468
anhui	1	2021	29554	172581	200950	411023	1.24246e+07	364060805	9473351	3068294	1.30577e+07	0.38	4.83461	28.2318	32.8726	67.2375	2032.49	595.552	1549.71	501.929	2136.06	6113
beijing	2	2021	10699	112514	124086	130259	2.02482e+07	227475674	3498164	1632597	2.14089e+07	1	4.88762	51.3997	56.6862	59.5062	9249.98	1039.18	1598.06	745.819	9780.2	2189
chongqing	3	2021	21361	92134	114010	240741	8.53948e+06	193632766	7297813	1930713	9.12348e+06	0.44	6.65037	28.6843	35.495	74.9505	2658.62	602.842	2272.05	601.094	2840.44	3212
fujian	4	2021	28693	111058	130171	223813	9.81162e+06	267099877	5602034	2038870	1.0916e+07	0.15	6.85288	26.5245	31.0893	53.4543	2343.35	637.927	1337.96	486.952	2607.12	4187
gansu	5	2021	25759	70649	91701	183166	3.77572e+06	115204130	4441802	885640	4.2956e+06	0.18	10.345	28.3731	36.8277	73.5606	1516.35	462.667	1783.86	355.679	1725.14	2490
guangdong	6	2021	57964	319438	401698	588964	3.43441e+07	816694405	17300290	9633613	3.6355e+07	0.52	4.56985	25.1843	31.6697	46.4336	2707.67	643.878	1363.95	759.509	2866.21	12684
guangxi	7	2021	34112	131975	182407	319045	9.49778e+06	255696374	10640272	2410169	9.86619e+06	0.34	6.77229	26.2011	36.2134	63.3403	1885.6	507.636	2112.42	478.493	1958.74	5037
guizhou	8	2021	29292	105369	141650	296902	8.45621e+06	180877974	8394361	2121327	8.8776e+06	0.18	7.60436	27.3544	36.7731	77.0774	2195.28	469.569	2179.22	550.708	2304.67	3852
hainan	9	2021	6277	29682	38410	61408	2.35372e+06	50550238	1282641	490696	2.54377e+06	0.27	6.15392	29.1	37.6569	60.2039	2307.57	495.591	1257.49	481.075	2493.9	1020
hebei	10	2021	88162	254233	225019	454994	1.30538e+07	398747102	10198594	2632451	1.39956e+07	0.4	11.837	34.1344	30.212	61.0894	1752.66	535.375	1369.31	353.444	1879.1	7448
heilongjiang	11	2021	20578	96932	107095	260536	5.52081e+06	96441142	4402372	1415908	6.11046e+06	1.19	6.58496	31.0182	34.2704	83.3715	1766.66	308.612	1408.76	453.091	1955.35	3125
henan	12	2021	78536	297515	328077	721329	1.93848e+07	618732213	19088912	4631729	2.08758e+07	0.26	7.94657	30.1037	33.1961	72.9868	1961.43	626.057	1931.49	468.656	2112.3	9883
hubei	13	2021	36529	169525	214644	433965	1.34461e+07	343983592	12119500	3966683	1.44537e+07	0.38	6.26569	29.078	36.8172	74.4365	2306.37	590.023	2078.82	680.392	2479.2	5830
hunan	14	2021	55677	192504	239222	532668	1.45285e+07	301255142	15057584	3493390	1.48044e+07	0.17	8.40788	29.0704	36.1253	80.4391	2193.97	454.931	2273.87	527.543	2235.64	6622
Inner Mongolia	15	2021	24948	84230	88938	166598	5.0615e+06	102913258	3108646	825232	5.16978e+06	0.72	10.395	35.0958	37.0575	69.4158	2108.96	428.805	1295.27	343.847	2154.07	2400
jiangsu	16	2021	36448	272663	308650	548560	2.89753e+07	569762373	14156314	5328512	2.95302e+07	0.2	4.28548	32.0591	36.2904	64.4985	3406.86	669.915	1664.47	626.515	3472.1	8505
jiangxi	17	2021	36764	111394	139922	307292	9.56419e+06	228645970	8578879	2220788	1.03213e+07	0.21	8.13903	24.6611	30.9768	68.0301	2117.38	506.19	1899.24	491.651	2284.99	4517
jilin	18	2021	25344	87309	97803	176546	5.15412e+06	104602780	3461063	872752	5.7292e+06	1.07	10.6712	36.7617	41.1802	74.3352	2170.16	440.433	1457.29	367.475	2412.29	2375
liaoning	19	2021	33051	132022	152697	324528	9.05264e+06	167276200	6102773	1918066	9.4148e+06	1.13	7.81532	31.2183	36.1071	76.7387	2140.61	395.546	1443.08	453.551	2226.25	4229
ningxia	20	2021	4571	22519	27255	41191	1.66499e+06	41167189	1078886	318198	1.69909e+06	0.26	6.30483	31.0607	37.5931	56.8152	2296.54	567.823	1488.12	438.894	2343.57	725
qinghai	21	2021	6408	18773	21349	42153	1.2654e+06	26510454	972793	234256	1.5862e+06	0.35	10.7879	31.6044	35.9411	70.9646	2130.3	446.304	1637.7	394.37	2670.38	594
shaanxi	22	2021	34971	120561	159406	284545	8.07327e+06	187049488	7279055	2702552	8.45727e+06	0.32	8.84446	30.4909	40.3151	71.9638	2041.8	473.064	1840.93	683.498	2138.92	3954
shandong	23	2021	85715	342790	376542	673920	2.40327e+07	671527084	18171478	5648573	2.53391e+07	0.45	8.42822	33.706	37.0248	66.2655	2363.1	660.302	1786.77	555.415	2491.56	10170
shanghai	24	2021	6308	84055	103859	160378	2.01524e+07	266913711	4472088	4017380	2.16272e+07	1.27	2.53435	33.7706	41.7272	64.4347	8096.59	1072.37	1796.74	1614.05	8689.1	2489
shanxi	25	2021	41007	113350	124305	228946	6.98821e+06	134407356	4347762	1447486	7.30199e+06	0.25	11.7836	32.5718	35.7198	65.7891	2008.11	386.228	1249.36	415.944	2098.27	3480
sichuan	26	2021	80249	250397	306685	662029	2.01306e+07	546473842	18567031	5844122	2.11354e+07	0.44	9.5854	29.9089	36.6322	79.0766	2404.52	652.74	2217.75	698.056	2524.53	8372
tianjin	27	2021	6076	51777	46810	68681	5.77585e+06	108534930	1626065	944399	6.03885e+06	0.65	4.42535	37.7109	34.0932	50.0226	4206.74	790.495	1184.32	687.836	4398.29	1373
tibet	28	2021	6907	10627	7795	19650	942617	16205050	322881	83135	970723	0.2	18.8716	29.0355	21.2978	53.6885	2575.46	442.761	882.189	227.145	2652.25	366
xinjiang	29	2021	16970	70595	85369	186127	6.21894e+06	104784831	4627405	1277123	6.34969e+06	0.46	6.55465	27.2673	32.9737	71.8915	2402.06	404.731	1787.33	493.288	2452.56	2589
yunnan	30	2021	26885	125764	182586	330278	8.95288e+06	293658384	9920469	2754556	9.93372e+06	0.25	5.73241	26.8154	38.9309	70.4217	1908.93	626.137	2115.24	587.325	2118.06	4690
zhejiang	31	2021	35120	232669	250311	369875	2.05177e+07	671149102	10830189	4241917	2.22964e+07	0.32	5.37003	35.5763	38.2739	56.5558	3137.27	1026.22	1655.99	648.611	3409.23	6540
