# Supplementary material for: Evaluation of healthcare efficiency in China: a three-stage data envelopment analysis of directional slacks-based measure
Source: Front Public Health. 2024 May 30;12:1393143. doi: 10.3389/fpubh.2024.1393143 (PMC11169848; doi:10.3389/fpubh.2024.1393143)
Supplement: Supplementary file 2 [file Data_Sheet_2.ZIP]

Archive with 3 entries (2 files):
- code/GML_SBM_DDF_demo.m
- code/SBM_DDF_GML.m
- code/
