# Supplementary material for: Evaluation of healthcare efficiency in China: a three-stage data envelopment analysis of directional slacks-based measure
Source: Front Public Health. 2024 May 30;12:1393143. doi: 10.3389/fpubh.2024.1393143 (PMC11169848; doi:10.3389/fpubh.2024.1393143)
Supplement: Supplementary file 2 [file Data_Sheet_2.ZIP › code/GML_SBM_DDF_demo.m]

clc
clear
% ÓÒ²àÑ¡Ôñ¡°SBM-DDF¡±ÎÄ¼þ¼Ð×÷Îªµ±Ç°ÎÄ¼þ¼Ð
% ¸üÐÂÊ±¼ä£º2022-7-22
% 
%% Êý¾ÝÓë²ÎÊýÉèÖÃ
 
[data] = xlsread('G:\Ò½ÁÆ·þÎñÐ§ÂÊ\Èí¼þ\2DEA-Matlab×ÊÁÏ\1SBM-DDF\Ò½ÁÆÎÀÉú»ú¹¹2012-2021');  
% ÐÞ¸ÄÂ·¾¶£¬¶ÁÈ¡Êý¾Ý£¨×¢ÒâÂ·¾¶µÄ''Ö®¼ä²»ÄÜÓÐ¿Õ¸ñ£¬·ñÔò»á±¨´í£©

nx = 5 ; % Í¶Èë±äÁ¿¸öÊý£¨¸ù¾ÝÊµ¼ÊÇé¿öÐÞ¸Ä£©
ny = 4 ; % ÆÚÍû²ú³ö±äÁ¿¸öÊý£¨¸ù¾ÝÊµ¼ÊÇé¿öÐÞ¸Ä£©
nz = 1 ; % ·ÇÆÚÍû²ú³ö±äÁ¿¸öÊý£¨¸ù¾ÝÊµ¼ÊÇé¿öÐÞ¸Ä£©
T =  9 ; % Äê·ÝÊý

% Éè¶¨·½ÏòÏòÁ¿
% Ä¬ÈÏ·½ÏòÏòÁ¿Îª: gx = X'; gy = Y'; gz = Z';
fx = 0; % Ä¬ÈÏÎª0£¬ÈôÒªÐÞ¸Ä·½ÏòÏòÁ¿Îª g = max-min£¬ÔòÁîfx =1; 
%%
% ÒÔÏÂ²»Òª¸Ä¶¯

results = SBM_DDF_GML(data,nx,ny,nz,T,fx); 
