# Supplementary material for: Evaluation of healthcare efficiency in China: a three-stage data envelopment analysis of directional slacks-based measure
Source: Front Public Health. 2024 May 30;12:1393143. doi: 10.3389/fpubh.2024.1393143 (PMC11169848; doi:10.3389/fpubh.2024.1393143)
Supplement: Supplementary file 2 [file Data_Sheet_2.ZIP › code/SBM_DDF_GML.m]

%% 这是函数，不要运行这个文件
% 更新时间：2022-7-22
% 更多信息请关注B站：韭零后博士生
%%

function results = SBM_DDF_GML(data,nx,ny,nz,t,fx)
t1 = data(:,3:2+nx);  
X = t1'; 
v1 = data(:,3+nx:2+nx+ny);  
Y = v1';
z1 = data(:,3+nx+ny:2+nx+ny+nz); 
Z = z1';

n=size(X,2)/t;
m=size(X,1);
s=size(Y,1);
q=size(Z,1);
[S_g, ~, ~]=SBM_DDF(X,Y,Z,fx);
S_g=reshape(S_g,n,t);
XX=mat2cell(X,m,n*ones(1,t));
YY=mat2cell(Y,s,n*ones(1,t));
ZZ=mat2cell(Z,q,n*ones(1,t));
for i=1:t
    XXX=XX{:,i};
    YYY=YY{:,i};
    ZZZ=ZZ{:,i};
    [S(:,i),~]=SBM_DDF(XXX,YYY,ZZZ,fx);
end
GML=(1+S_g(:,1:t-1))./(1+S_g(:,2:t));
TC=(1+S_g(:,1:t-1)).*(1+S(:,2:t))./(1+S(:,1:t-1))./(1+S_g(:,2:t));
EC=(1+S(:,1:t-1))./(1+S(:,2:t));

GML = reshape(GML,[],1);
TC = reshape(TC,[],1);
EC = reshape(EC,[],1);

[S_g, w, js]=SBM_DDF(X,Y,Z,fx);

if fx == 0
    eff = 1./(1 + S_g);
else
    eff = 1 - S_g;
end

COE = ones(1,nx+ny+nz);
for i = 1:nx
    COE(:,i) = nx;
end
for j = nx+1:nx+ny+nz
    COE(:,j) = ny+nz;
end

results.GML = GML;
results.TC = TC;
results.EC = EC;
results.eff = eff;
results.lambda = w(1:t*n,:)';
results.slacks = w(t*n+1:n*t+nx+ny+nz,:)';
results.ineff = S_g;

if fx == 0
    results.XYZ_ineff = w(t*n+1:n*t+nx+ny+nz,:)'./COE./data(:,3:2+nx+ny+nz)./2;
else
    results.XYZ_ineff = w(t*n+1:n*t+nx+ny+nz,:)'./COE./js(:,1:nx+ny+nz)./2;
end
